# Supplementary material for: Residual Complex I activity and amphidirectional Complex II operation support glutamate catabolism through mtSLP in anoxia
Source: Sci Rep. 2024 Jan 19;14:1729. doi: 10.1038/s41598-024-51365-4 (PMC10798963; doi:10.1038/s41598-024-51365-4)
Supplement: Supplementary file 2 — Supplementary Table 1. [file 41598_2024_51365_MOESM2_ESM.xlsx]

## Sheet: mitoNADH-human
Supplementary Table 1. NADH consuming/producing reactions in human tissues
Reaction ID (https://metabolicatlas.org/)	Equation	Genes	C/P	Subsystem	Compartment
MAR00040	4-hydroxyphenylpyruvate [m] + H+ [m] + NADH [m]-> 4-hydroxyphenyllactate [m] + NAD+ [m]		consume	Ubiquinone synthesis	Mitochondria
MAR00041	3-decaprenyl-4-hydroxybenzoate [m] + H+ [m] + NADH [m] + O2 [m]-> 3,4-dihydroxy-5-all-trans-decaprenylbenzoate [m] + H2O [m] + NAD+ [m]		consume	Ubiquinone synthesis	Mitochondria
MAR01229	12-keto-LTB4 [m] + H+ [m] + NADH [m]-> 10,11-dihydro-12-oxo-LTB4 [m] + NAD+ [m]	HSD17B12; PTGR1; TECRL	consume	Leukotriene metabolism	Mitochondria
MAR01613	3alpha,7alpha,12alpha-trihydroxy-5beta-cholestan-26-al [m] + NADH [m] + O2 [m]-> 3alpha,7alpha,12alpha-trihydroxy-5beta-cholestanate [m] + H2O [m] + NAD+ [m]	CYP27A1	consume	Bile acid biosynthesis	Mitochondria
MAR02132	23s,25-dihydroxyvitamin D3 [m] + H+ [m] + NADH [m] + O2 [m]-> 23S,25,26-trihydroxyvitamin D3 [m] + H2O [m] + NAD+ [m]	COQ6; CYP4V2; CYP2E1	consume	Vitamin D metabolism	Mitochondria
MAR02140	(24R)-24,25-dihydroxycalciol [m] + H+ [m] + NADH [m] + O2 [m]-> H2O [m] + NAD+ [m] + calcitetrol [m]	CYP24A1	consume	Vitamin D metabolism	Mitochondria
MAR02767	(24R)-24,25-dihydroxycalciol [m] + H+ [m] + NADH [m] + O2 [m]-> 23S,25,26-trihydroxyvitamin D3 [m] + H2O [m] + NAD+ [m]	CYP24A1	consume	Vitamin D metabolism	Mitochondria
MAR03040	8-Dehydrocholesterol [m] + H+ [m] + NADH [m] + O2 [m]-> 27Alpha-Hydroxy-8-Dehydrocholesterol [m] + H2O [m] + NAD+ [m]	CYP27A1	consume	Miscellaneous	Mitochondria
MAR03296	2-trans-4-cis-decadienoyl-CoA [m] + H+ [m] + NADH [m]-> NAD+ [m] + trans-3-decenoyl-CoA [m]	DECR1; DECR2	consume	Beta oxidation of di-unsaturated fatty acids (n-6) (mitochondrial)	Mitochondria
MAR03817	3alpha,7alpha,12alpha-trihydroxy-5beta-cholestanate [m] + 2 H+ [m] + NADH [m]-> 3alpha,7alpha,12alpha-trihydroxy-5beta-cholestan-27-al [m] + H2O [m] + NAD+ [m]	ALDH2; ALDH1B1; ALDH7A1	consume	Bile acid biosynthesis	Mitochondria
MAR03837	1-pyrroline-5-carboxylate [m] + 2 H+ [m] + NADH [m]-> NAD+ [m] + proline [m]	PYCR2; PYCR1; LEFTY1; PYCR3	consume	Arginine and proline metabolism	Mitochondria
MAR03869	GSSG [m] + H+ [m] + NADH [m]-> 2 GSH [m] + NAD+ [m]	GSR	consume	Glutathione metabolism	Mitochondria
MAR04271	H+ [i] + NADH [m] + NADP+ [m]-> H+ [m] + NAD+ [m] + NADPH [m]	NNT	consume	Transport reactions	Inner mitochondria + Mitochondria -> Mitochondria
MAR04471	H+ [m] + NADH [m] + thymine [m]-> NAD+ [m] + dihydrothymine [m]	DPYD	consume	Pyrimidine metabolism	Mitochondria
MAR06921	5 H+ [m] + NADH [m] + ubiquinone [m]-> 4 H+ [i] + NAD+ [m] + ubiquinol [m]	NDUFS7; NDUFA12; NDUFB5; NDUFA8; NDUFB1; NDUFA10; NDUFA5; NDUFB6; NDUFB11; NDUFV1; NDUFA11; NDUFS8; NDUFB10; NDUFS6; NDUFA6; NDUFC2; MT-ND2; NDUFV3; NDUFA9; NDUFA3; NDUFS3; NDUFA1; NDUFC1; MT-ND5; NDUFB7; NDUFB2; NDUFA13; NDUFB8; MT-ND4; NDUFB3; NDUFA2; MT-ND6; NDUFB4; NDUFS4; NDUFS1; NDUFS5; NDUFS2; MT-ND3; NDUFAB1; NDUFA4; NDUFB9; MT-ND1; MT-ND4L; NDUFV2	consume	Oxidative phosphorylation	Mitochondria-> Inner mitochondria + Mitochondria
MAR11565	H+ [m] + NADH [m] + succinate semialdehyde [m]-> 4-Hydroxy-Butyrate [m] + NAD+ [m]		consume	Alanine, aspartate and glutamate metabolism	Mitochondria
MAR01130	20-OH-LTB4 [m] + NAD+ [m] <-> 20-oxo-LTB4 [m] + H+ [m] + NADH [m]	ADHFE1; ADH1C; ADH6; ADH1B; ADH4; ADH5; ADH7; ADH1A	consume/produce	Leukotriene metabolism	Mitochondria
MAR01133	20-COOH-LTB4 [m] + 2 H+ [m] + NADH [m] <-> 20-oxo-LTB4 [m] + H2O [m] + NAD+ [m]	ALDH2; ALDH9A1; ALDH1B1; ALDH3A2; ALDH7A1	consume/produce	Leukotriene metabolism	Mitochondria
MAR01220	3(S),8(S)-dihydroxy-(6E,10Z)-hexadecadienoate [m] + NAD+ [m] <-> 3-oxo-8(S)-hydroxy-hexadeca-(6E,10Z)-dienoate [m] + H+ [m] + NADH [m]	HADH; HADHA; HSD17B10	consume/produce	Beta oxidation of poly-unsaturated fatty acids (mitochondrial)	Mitochondria
MAR01651	(24R,25R)3alpha,7alpha,12alpha,24-tetrahydroxy-5beta-cholestanoyl-CoA [m] + NAD+ [m] <-> 3alpha,7alpha,12alpha-trihydroxy-5beta-24-oxocholestanoyl-CoA [m] + H+ [m] + NADH [m]	HADH; HSD17B10; HADHA	consume/produce	Steroid metabolism	Mitochondria
MAR01806	3alpha,7alpha,12alpha-trihydroxy-5beta-cholestan-27-al [m] + H+ [m] + NADH [m] <-> 5beta-cholestane-3alpha,7alpha,12alpha,27-tetraol [m] + NAD+ [m]	CYP27A1	consume/produce	Bile acid biosynthesis	Mitochondria
MAR02188	3,4-dihydroxymandelaldehyde [m] + H2O [m] + NAD+ [m] <-> 3,4-dihydroxymandelate [m] + 2 H+ [m] + NADH [m]	ALDH3B1; ALDH1A3; ALDH3A1; ALDH3B2	consume/produce	Miscellaneous	Mitochondria
MAR02192	3-methoxy-4-hydroxyphenylacetaldehyde [m] + H2O [m] + NAD+ [m] <-> 2 H+ [m] + NADH [m] + homovanillate [m]	ALDH3B2; ALDH3B1; ALDH1A3; ALDH3A1	consume/produce	Miscellaneous	Mitochondria
MAR02196	3-methoxy-4-hydroxyphenylglycolaldehyde [m] + H2O [m] + NAD+ [m] <-> 2 H+ [m] + NADH [m] + vanillylmandelate [m]	ALDH3B2; ALDH3A1; ALDH1A3; ALDH3B1	consume/produce	Miscellaneous	Mitochondria
MAR02881	20-hydroxycholesterol [m] + NAD+ [m] <-> 7alpha-hydroxycholest-4-en-3-one [m] + H+ [m] + NADH [m]	HSD3B2; HSD3B1	consume/produce	Bile acid biosynthesis	Mitochondria
MAR02885	5beta-cholestane-3alpha,7alpha,26-triol [m] + NAD+ [m] <-> 3alpha,7alpha-dihydroxy-5beta-cholestan-26-al [m] + H+ [m] + NADH [m]	CYP27A1	consume/produce	Bile acid biosynthesis	Mitochondria
MAR03209	5beta-cholestane-3alpha,7alpha,12alpha,26-tetrol [m] + NAD+ [m] <-> 3alpha,7alpha,12alpha-trihydroxy-5beta-cholestan-27-al [m] + H+ [m] + NADH [m]	CYP27A1	consume/produce	Bile acid biosynthesis	Mitochondria
MAR03259	26-hydroxycholesterol [m] + NAD+ [m] <-> 7alpha-hydroxycholest-4-en-3-one [m] + H+ [m] + NADH [m]		consume/produce	Bile acid biosynthesis	Mitochondria
MAR03269	3(S)-3-Hydroxydodecen-(5Z)-Oyl Coenzyme A [m] + NAD+ [m] <-> 3-Oxolaur-Cis-5-Enoyl Coenzyme A [m] + H+ [m] + NADH [m]	EHHADH; HADHB; HADH; HADHA; HSD17B10; HSD17B4	consume/produce	Fatty acid oxidation	Mitochondria
MAR03380	(3S)-3-Hydroxy-Cis-8-Tetradecenoyl Coenzyme A [m] + NAD+ [m] <-> 3-Oxo-Cis-8-Tetradecenoyl Coenzyme A [m] + H+ [m] + NADH [m]	EHHADH; HSD17B10; HSD17B4; HADH	consume/produce	Fatty acid oxidation	Mitochondria
MAR03400	H+ [m] + NAD+ [m] + androstenediol [m] <-> 5-alpha-dihydrotestosterone [m] + NADH [m]	HSD3B1; HSD3B2	consume/produce	Androgen metabolism	Mitochondria
MAR03454	3(S)-hydroxy-(6Z,9Z,12Z)-octadecatrienoyl-CoA [m] + NAD+ [m] <-> 3-oxo-(6Z,9Z,12Z)-octadecatrienoyl-CoA [m] + H+ [m] + NADH [m]	HSD17B10; HADH; HADHA	consume/produce	Omega-6 fatty acid metabolism	Mitochondria
MAR03760	24(R),25(R)-Varanoyl Coenzyme A [m] + NAD+ [m] <-> 24-Oxo-25(R)-Trihydroxycoprostanoyl Coenzyme A [m] + H+ [m] + NADH [m]	HSD17B10; HSD17B4; EHHADH; HADH	consume/produce	Fatty acid oxidation	Mitochondria
MAR03802	AKG [m] + 2 H+ [m] + NADH [m] + NH3 [m] <-> H2O [m] + NAD+ [m] + glutamate [m]	GLUD2; GLUD1	consume/produce	Alanine, aspartate and glutamate metabolism	Mitochondria
MAR03806	2 H+ [m] + NADH [m] + glutamate [m] <-> H2O [m] + L-glutamate 5-semialdehyde [m] + NAD+ [m]	ALDH4A1	consume/produce	Arginine and proline metabolism	Mitochondria
MAR03823	(S)-3-hydroxy-2-methylbutyryl-CoA [m] + NAD+ [m] <-> 2-methylacetoacetyl-CoA [m] + H+ [m] + NADH [m]	HADH; HSD17B10	consume/produce	Valine, leucine, and isoleucine metabolism	Mitochondria
MAR04141	H+ [m] + NADH [m] + OAA [m] <-> NAD+ [m] + malate [m]	MDH2	consume/produce	Tricarboxylic acid cycle and glyoxylate/dicarboxylate metabolism	Mitochondria
MAR04280	H+ [m] + NADH [m] + pyruvate [m] <-> L-lactate [m] + NAD+ [m]	LDHA; UEVLD; LDHAL6B; LDHC; LDHB; LDHAL6A	consume/produce	Pyruvate metabolism	Mitochondria
MAR04440	5,10-methenyl-THF [m] + NADH [m] <-> 5,10-methylene-THF [m] + NAD+ [m]	MTHFD2L; MTHFD2	consume/produce	Folate metabolism	Mitochondria
MAR04461	(R)-3-hydroxybutanoate [m] + NAD+ [m] <-> H+ [m] + NADH [m] + acetoacetate [m]	BDH2; BDH1	consume/produce	Butanoate metabolism	Mitochondria
MAR04588	H+ [m] + NADH [m] + oxalosuccinate [m] <-> NAD+ [m] + isocitrate [m]	IDH1; IDH2	consume/produce	Tricarboxylic acid cycle and glyoxylate/dicarboxylate metabolism	Mitochondria
MAR06409	H+ [m] + NADH [m] + lipoamide [m] <-> NAD+ [m] + dihydrolipoamide [m]	DLD; AMT; GCSH; GLDC	consume/produce	Glycine, serine and threonine metabolism	Mitochondria
MAR08069	(S)-3-sulfolactate [m] + NAD+ [m] <-> 3-sulfopyruvate [m] + H+ [m] + NADH [m]	MDH2	consume/produce	Cysteine and methionine metabolism	Mitochondria
MAR08097	2 H+ [m] + L-erythro-4-hydroxyglutamate [m] + NADH [m] <-> H2O [m] + L-4-hydroxyglutamate semialdehyde [m] + NAD+ [m]	ALDH4A1	consume/produce	Arginine and proline metabolism	Mitochondria
MAR08437	H+ [m] + NADH [m] + lipoylprotein [m] <-> NAD+ [m] + dihydrolipoylprotein [m]	AMT; GLDC; GCSH; DLD	consume/produce	Glycine, serine and threonine metabolism	Mitochondria
MAR08615	NADH [m] + cob(II)alamin [m] <-> H+ [m] + NAD+ [m] + cob(I)alamin [m]	MMAA; MMAB	consume/produce	Vitamin B12 metabolism	Mitochondria
MAR00047	4-coumaroyl-CoA [m] + CoA [m] + H2O [m] + NAD+ [m]-> 4-hydroxybenzoyl-CoA [m] + H+ [m] + NADH [m] + acetyl-CoA [m]		produce	Ubiquinone synthesis	Mitochondria
MAR00051	5-hydroxyindoleacetaldehyde [m] + H2O [m] + NAD+ [m]-> 5-hydroxyindoleacetate [m] + 2 H+ [m] + NADH [m]	ALDH1B1; ALDH4A1; ALDH2	produce	Tryptophan metabolism	Mitochondria
MAR00088	3-amino-propanal [m] + H2O [m] + NAD+ [m]-> 2 H+ [m] + NADH [m] + beta-alanine [m]	ALDH4A1; ALDH2; ALDH1B1	produce	Beta-alanine metabolism	Mitochondria
MAR00459	H2O [m] + NAD+ [m] + glyceraldehyde [m]-> 2 H+ [m] + NADH [m] + glycerate [m]	ALDH9A1; ALDH7A1; ALDH1B1; ALDH2; ALDH3A2	produce	Glycerolipid metabolism	Mitochondria
MAR00751	4,8-Dimethylnonanoyl Coenzyme A [m] + CoA [m] + H2O [m] + NAD+ [m]-> 2,6-Dimethylheptanoyl Coenzyme A [m] + 3 H+ [m] + NADH [m] + acetyl-CoA [m]	ACADM	produce	Fatty acid oxidation	Mitochondria
MAR00752	6 CoA [m] + 6 FAD [m] + 6 H2O [m] + 6 NAD+ [m] + myristoyl-CoA [m]-> 6 FADH2 [m] + 6 H+ [m] + 6 NADH [m] + 7 acetyl-CoA [m]	ACADM; ACADS	produce	Fatty acid oxidation	Mitochondria
MAR00755	6 CoA [m] + 6 FAD [m] + 6 H2O [m] + 6 NAD+ [m] + pentadecanoyl-CoA [m]-> 6 FADH2 [m] + 6 H+ [m] + 6 NADH [m] + 6 acetyl-CoA [m] + propanoyl-CoA [m]	ACADS; ACADM	produce	Fatty acid oxidation	Mitochondria
MAR00756	7 CoA [m] + 7 FAD [m] + 7 H2O [m] + 7 NAD+ [m] + palmitoyl-CoA [m]-> 7 FADH2 [m] + 7 H+ [m] + 7 NADH [m] + 8 acetyl-CoA [m]	ACADM; ACADS	produce	Fatty acid oxidation	Mitochondria
MAR00757	4 CoA [m] + 4 FAD [m] + 4 H2O [m] + 4 NAD+ [m] + palmitoyl-CoA [m]-> 4 FADH2 [m] + 4 H+ [m] + 4 NADH [m] + 4 acetyl-CoA [m] + octanoyl-CoA [m]	ACADM; ACADS	produce	Fatty acid oxidation	Mitochondria
MAR00764	(2E)-hexadecenoyl-CoA [m] + 4 CoA [m] + 3 FAD [m] + 4 H2O [m] + 4 NAD+ [m]-> 3 FADH2 [m] + 4 H+ [m] + 4 NADH [m] + 4 acetyl-CoA [m] + octanoyl-CoA [m]	ACADM; ACADS	produce	Fatty acid oxidation	Mitochondria
MAR00772	4 CoA [m] + 3 FAD [m] + 4 H2O [m] + 4 NAD+ [m] + palmitoleoyl-CoA [m]-> 3 FADH2 [m] + 4 H+ [m] + 4 NADH [m] + 4 acetyl-CoA [m] + octanoyl-CoA [m]	ACADS; ACADM	produce	Fatty acid oxidation	Mitochondria
MAR00774	7 CoA [m] + 7 FAD [m] + 7 H2O [m] + 7 NAD+ [m] + heptadecanoyl-CoA [m]-> 7 FADH2 [m] + 7 H+ [m] + 7 NADH [m] + 7 acetyl-CoA [m] + propanoyl-CoA [m]	ACADM	produce	Fatty acid oxidation	Mitochondria
MAR00776	CoA [m] + FAD [m] + H2O [m] + NAD+ [m] + stearoyl-CoA [m]-> FADH2 [m] + H+ [m] + NADH [m] + acetyl-CoA [m] + palmitoyl-CoA [m]	ACADM; ACADS	produce	Fatty acid oxidation	Mitochondria
MAR00778	(2E)-octadecenoyl-CoA [m] + 5 CoA [m] + 4 FAD [m] + 5 H2O [m] + 5 NAD+ [m]-> 4 FADH2 [m] + 5 H+ [m] + 5 NADH [m] + 5 acetyl-CoA [m] + octanoyl-CoA [m]	ACADM; ACADS	produce	Fatty acid oxidation	Mitochondria
MAR00780	11-Octadecenoyl Coenzyme A [m] + 5 CoA [m] + 4 FAD [m] + 5 H2O [m] + 5 NAD+ [m]-> 4 FADH2 [m] + 5 H+ [m] + 5 NADH [m] + 5 acetyl-CoA [m] + octanoyl-CoA [m]	ACADS; ACADM	produce	Fatty acid oxidation	Mitochondria
MAR00784	5 CoA [m] + 4 FAD [m] + 5 H2O [m] + 5 NAD+ [m] + oleoyl-CoA [m]-> 4 FADH2 [m] + 5 H+ [m] + 5 NADH [m] + 5 acetyl-CoA [m] + octanoyl-CoA [m]	ACADM; ACADS	produce	Fatty acid oxidation	Mitochondria
MAR00785	5 CoA [m] + 3 FAD [m] + 5 H2O [m] + 5 NAD+ [m] + linoleoyl-CoA [m]-> 3 FADH2 [m] + 5 H+ [m] + 5 NADH [m] + 5 acetyl-CoA [m] + octanoyl-CoA [m]	ACADS; ACADM	produce	Fatty acid oxidation	Mitochondria
MAR00788	(6Z,9Z)-octadecadienoyl-CoA [m] + 5 CoA [m] + 3 FAD [m] + 5 H2O [m] + 5 NAD+ [m]-> 3 FADH2 [m] + 5 H+ [m] + 5 NADH [m] + 5 acetyl-CoA [m] + octanoyl-CoA [m]	ACADM; ACADS	produce	Fatty acid oxidation	Mitochondria
MAR00789	5 CoA [m] + 2 FAD [m] + 5 H2O [m] + 5 NAD+ [m] + linolenoyl-CoA [m]-> 2 FADH2 [m] + 5 H+ [m] + 5 NADH [m] + 5 acetyl-CoA [m] + octanoyl-CoA [m]	ACADS; ACADM	produce	Fatty acid oxidation	Mitochondria
MAR00799	5 CoA [m] + 5 H2O [m] + 5 NAD+ [m] + 2 O2 [m] + gamma-linolenoyl-CoA [m]-> 5 H+ [m] + 2 H2O2 [m] + 5 NADH [m] + 5 acetyl-CoA [m] + octanoyl-CoA [m]	ACADM; ACADS	produce	Fatty acid oxidation	Mitochondria
MAR00818	(6Z,9Z,12Z,15Z)-octadecatetraenoyl-CoA [m] + 5 CoA [m] + FAD [m] + 5 H2O [m] + 5 NAD+ [m]-> FADH2 [m] + 5 H+ [m] + 5 NADH [m] + 5 acetyl-CoA [m] + octanoyl-CoA [m]	ACADS; ACADM	produce	Fatty acid oxidation	Mitochondria
MAR00869	CoA [m] + FAD [m] + H2O [m] + NAD+ [m] + eicosanoyl-CoA [m]-> FADH2 [m] + H+ [m] + NADH [m] + acetyl-CoA [m] + stearoyl-CoA [m]	ACADM; ACADS	produce	Fatty acid oxidation	Mitochondria
MAR00874	CoA [m] + FAD [m] + H2O [m] + NAD+ [m] + dihomo-gamma-linolenoyl-CoA [m]-> FADH2 [m] + H+ [m] + NADH [m] + acetyl-CoA [m] + gamma-linolenoyl-CoA [m]	ACADM; ACADS	produce	Fatty acid oxidation	Mitochondria
MAR00916	9 CoA [m] + 5 FAD [m] + 9 H2O [m] + 9 NAD+ [m] + arachidonyl-CoA [m]-> 5 FADH2 [m] + 9 H+ [m] + 9 NADH [m] + 10 acetyl-CoA [m]	ACADM; ACADS	produce	Fatty acid oxidation	Mitochondria
MAR00922	(8Z,11Z,14Z,17Z)-eicosatetraenoyl-CoA [m] + CoA [m] + FAD [m] + H2O [m] + NAD+ [m]-> (6Z,9Z,12Z,15Z)-octadecatetraenoyl-CoA [m] + FADH2 [m] + H+ [m] + NADH [m] + acetyl-CoA [m]	ACADM; ACADS	produce	Fatty acid oxidation	Mitochondria
MAR00923	(5Z,8Z,11Z,14Z,17Z)-eicosapentaenoyl-CoA [m] + CoA [m] + H2O [m] + NAD+ [m]-> (6Z,9Z,12Z,15Z)-octadecatetraenoyl-CoA [m] + H+ [m] + NADH [m] + acetyl-CoA [m]	ACADM; ACADS	produce	Fatty acid oxidation	Mitochondria
MAR00930	(7Z,10Z,13Z,16Z)-docosatetraenoyl-CoA [m] + CoA [m] + FAD [m] + H2O [m] + NAD+ [m]-> FADH2 [m] + H+ [m] + NADH [m] + acetyl-CoA [m] + arachidonyl-CoA [m]	ACADM; ACADS	produce	Fatty acid oxidation	Mitochondria
MAR00965	(4Z,7Z,10Z,13Z,16Z)-docosapentaenoyl-CoA [m] + CoA [m] + H2O [m] + NAD+ [m] + O2 [m]-> (5Z,8Z,11Z,14Z,17Z)-eicosapentaenoyl-CoA [m] + H+ [m] + H2O2 [m] + NADH [m] + acetyl-CoA [m]	ACADM; ACADS	produce	Fatty acid oxidation	Mitochondria
MAR00970	(4Z,7Z,10Z,13Z,16Z,19Z)-docosahexaenoyl-CoA [m] + CoA [m] + H2O [m] + NAD+ [m]-> (5Z,8Z,11Z,14Z,17Z)-eicosapentaenoyl-CoA [m] + H+ [m] + NADH [m] + acetyl-CoA [m]	ACADS; ACADM	produce	Fatty acid oxidation	Mitochondria
MAR01009	3 CoA [m] + 3 FAD [m] + 3 H2O [m] + 3 NAD+ [m] + octanoyl-CoA [m]-> 3 FADH2 [m] + 3 H+ [m] + 3 NADH [m] + 4 acetyl-CoA [m]	ACADM; ACADS	produce	Fatty acid oxidation	Mitochondria
MAR01101	NAD+ [m] + leukotriene B4 [m]-> 12-keto-LTB4 [m] + H+ [m] + NADH [m]	CBR1; CBR3; DHRS4	produce	Leukotriene metabolism	Mitochondria
MAR01165	3(S),12(R)-dihydroxy-5-oxo-eicosa-(8E,10E,14Z)-trienoyl-CoA [m] + NAD+ [m]-> 3,5-dioxo-12(R)-hydroxy-eicosa-(8E,10E,14Z)-trienoyl-CoA [m] + H+ [m] + NADH [m]	HSD17B10; HADH; HADHA	produce	Leukotriene metabolism	Mitochondria
MAR01178	3(S),8(R)-dihydroxy-(6E,10Z)-hexadecadienoate [m] + NAD+ [m]-> 3-oxo-8(R)-hydroxy-hexadeca-(6E,10Z)-dienoate [m] + H+ [m] + NADH [m]	HADHA; HADH; HSD17B10	produce	Beta oxidation of poly-unsaturated fatty acids (mitochondrial)	Mitochondria
MAR01183	3(S),6(R)-dihydroxy-tetradec-(8Z)-enoate [m] + NAD+ [m]-> 3-oxo-6(R)-hydroxy-tetradec-8-cis-enoate [m] + H+ [m] + NADH [m]	HADHA; HADH; HSD17B10	produce	Beta oxidation of poly-unsaturated fatty acids (mitochondrial)	Mitochondria
MAR01208	3(S),12(S)-dihydroxy-5-oxo-eicosa-(8E,10E,14Z)-trienoyl-CoA [m] + NAD+ [m]-> 3,5-dioxo-12(S)-hydroxy-eicosa-(8E,10E,14Z)-trienoyl-CoA [m] + H+ [m] + NADH [m]	HADHA; HSD17B10; HADH	produce	Leukotriene metabolism	Mitochondria
MAR01225	3(S),6(S)-dihydroxy-tetradec-(8Z)-enoate [m] + NAD+ [m]-> 3-oxo-6(S)-hydroxy-tetradec-(8Z)-enoate [m] + H+ [m] + NADH [m]	HSD17B10; HADH; HADHA	produce	Beta oxidation of poly-unsaturated fatty acids (mitochondrial)	Mitochondria
MAR01247	20-COOH-LTB4 [m] + CoA [m] + FAD [m] + H2O [m] + NAD+ [m]-> 18-COOH-LTB4 [m] + FADH2 [m] + H+ [m] + NADH [m] + acetyl-CoA [m]		produce	Leukotriene metabolism	Mitochondria
MAR01257	20-CoA-20-oxo-18r-hydroxy-LTB4 [m] + NAD+ [m]-> 18,20-dioxo-20-CoA-LTB4 [m] + H+ [m] + NADH [m]	HADH; HADHA; HSD17B10	produce	Leukotriene metabolism	Mitochondria
MAR01274	3(S),5(S),12(R)-trihydroxy-eicosa-8-trans-6,14-cis-trienoyl-CoA [m] + NAD+ [m]-> 3-oxo-5(S),12(R)-dihydroxy-eicosa-8-trans-6,14-cis-trienoyl-CoA [m] + H+ [m] + NADH [m]	HADHA; HADH; HSD17B10	produce	Leukotriene metabolism	Mitochondria
MAR01372	D-glucurono-6,3-lactone [m] + 2 H2O [m] + NAD+ [m]-> D-glucarate [m] + 3 H+ [m] + NADH [m]	ALDH2; ALDH1B1; ALDH4A1	produce	Vitamin C metabolism	Mitochondria
MAR01474	D-lactaldehyde [m] + H2O [m] + NAD+ [m]-> D-lactate [m] + 2 H+ [m] + NADH [m]	ALDH18A1; ALDH4A1; ALDH1B1; ALDH6A1; ALDH5A1; ALDH2	produce	Pyruvate metabolism	Mitochondria
MAR01523	H2O [m] + N4-acetylaminobutanal [m] + NAD+ [m]-> 4-acetamidobutanoate [m] + 2 H+ [m] + NADH [m]	ALDH1B1; ALDH2; ALDH4A1	produce	Arginine and proline metabolism	Mitochondria
MAR01609	5beta-cholestane-3alpha,7alpha,12alpha,26-tetrol [m] + NAD+ [m]-> 3alpha,7alpha,12alpha-trihydroxy-5beta-cholestan-26-al [m] + H+ [m] + NADH [m]	CYP27A1	produce	Bile acid biosynthesis	Mitochondria
MAR01689	5beta-cholestane-3alpha,7alpha,27-triol [m] + NAD+ [m]-> 3alpha,7alpha-dihydroxy-5beta-cholestan-27-al [m] + H+ [m] + NADH [m]	CYP27A1	produce	Bile acid biosynthesis	Mitochondria
MAR03109	3-hydroxydocosanoyl-CoA [m] + NAD+ [m]-> 3-oxodocosanoyl-CoA [m] + H+ [m] + NADH [m]	HSD17B10; HADHA; HADH	produce	Beta oxidation of even-chain fatty acids (mitochondrial)	Mitochondria
MAR03113	3-hydroxyeicosanoyl-CoA [m] + NAD+ [m]-> 3-oxoeicosanoyl-CoA [m] + H+ [m] + NADH [m]	HADH; HADHA; HSD17B10	produce	Beta oxidation of even-chain fatty acids (mitochondrial)	Mitochondria
MAR03117	3-hydroxyoctadecanoyl-CoA [m] + NAD+ [m]-> 3-oxooctadecanoyl-CoA [m] + H+ [m] + NADH [m]	HADHA; HADH; HSD17B10	produce	Beta oxidation of even-chain fatty acids (mitochondrial)	Mitochondria
MAR03123	(S)-3-hydroxyhexadecanoyl-CoA [m] + NAD+ [m]-> 3-oxopalmitoyl-CoA [m] + H+ [m] + NADH [m]	HADH; HSD17B10; HADHA	produce	Beta oxidation of even-chain fatty acids (mitochondrial)	Mitochondria
MAR03130	(S)-3-hydroxytetradecanoyl-CoA [m] + NAD+ [m]-> 3-oxotetradecanoyl-CoA [m] + H+ [m] + NADH [m]	HADH; HADHA; HSD17B10	produce	Beta oxidation of even-chain fatty acids (mitochondrial)	Mitochondria
MAR03137	(S)-3-hydroxydodecanoyl-CoA [m] + NAD+ [m]-> 3-oxododecanoyl-CoA [m] + H+ [m] + NADH [m]	HADHA; HADH; HSD17B10	produce	Beta oxidation of even-chain fatty acids (mitochondrial)	Mitochondria
MAR03144	(S)-hydroxydecanoyl-CoA [m] + NAD+ [m]-> 3-oxodecanoyl-CoA [m] + H+ [m] + NADH [m]	HSD17B10; HADH; HADHA	produce	Beta oxidation of even-chain fatty acids (mitochondrial)	Mitochondria
MAR03151	(S)-hydroxyoctanoyl-CoA [m] + NAD+ [m]-> 3-oxooctanoyl-CoA [m] + H+ [m] + NADH [m]	HADHA; HSD17B10; HADH	produce	Beta oxidation of even-chain fatty acids (mitochondrial)	Mitochondria
MAR03158	(S)-hydroxyhexanoyl-CoA [m] + NAD+ [m]-> 3-oxohexanoyl-CoA [m] + H+ [m] + NADH [m]	HADH; HADHA; HSD17B10	produce	Beta oxidation of even-chain fatty acids (mitochondrial)	Mitochondria
MAR03166	(S)-3-hydroxybutyryl-CoA [m] + NAD+ [m]-> H+ [m] + NADH [m] + acetoacetyl-CoA [m]	HADH; HSD17B10; HADHA	produce	Tryptophan metabolism	Mitochondria
MAR03172	3-hydroxyheneicosanoyl-CoA [m] + NAD+ [m]-> 3-oxoheneicosanoyl-CoA [m] + H+ [m] + NADH [m]	HADH; HSD17B10; HADHA	produce	Beta oxidation of odd-chain fatty acids (mitochondrial)	Mitochondria
MAR03176	3-hydroxynonadecanoyl-CoA [m] + NAD+ [m]-> 3-oxononadecanoyl-CoA [m] + H+ [m] + NADH [m]	HSD17B10; HADHA; HADH	produce	Beta oxidation of odd-chain fatty acids (mitochondrial)	Mitochondria
MAR03180	3-hydroxyheptadecanoyl-CoA [m] + NAD+ [m]-> 3-oxoheptadecanoyl-CoA [m] + H+ [m] + NADH [m]	HADHA; HSD17B10; HADH	produce	Beta oxidation of odd-chain fatty acids (mitochondrial)	Mitochondria
MAR03184	3-hydroxypentadecanoyl-CoA [m] + NAD+ [m]-> 3-oxopentadecanoyl-CoA [m] + H+ [m] + NADH [m]	HADH; HSD17B10; HADHA	produce	Beta oxidation of odd-chain fatty acids (mitochondrial)	Mitochondria
MAR03188	3-hydroxytridecanoyl-CoA [m] + NAD+ [m]-> 3-oxotridecanoyl-CoA [m] + H+ [m] + NADH [m]	HADH; HSD17B10; HADHA	produce	Beta oxidation of odd-chain fatty acids (mitochondrial)	Mitochondria
MAR03192	3-hydroxyundecanoyl-CoA [m] + NAD+ [m]-> 3-oxoundecanoyl-CoA [m] + H+ [m] + NADH [m]	HADHA; HADH; HSD17B10	produce	Beta oxidation of odd-chain fatty acids (mitochondrial)	Mitochondria
MAR03196	3-hydroxynonanoyl-CoA [m] + NAD+ [m]-> 3-oxononanoyl-CoA [m] + H+ [m] + NADH [m]	HSD17B10; HADH; HADHA	produce	Beta oxidation of odd-chain fatty acids (mitochondrial)	Mitochondria
MAR03200	3-hydroxyheptanoyl-CoA [m] + NAD+ [m]-> 3-oxoheptanoyl-CoA [m] + H+ [m] + NADH [m]	HADH; HSD17B10; HADHA	produce	Beta oxidation of odd-chain fatty acids (mitochondrial)	Mitochondria
MAR03204	3-hydroxypentanoyl-CoA [m] + NAD+ [m]-> 3-oxopentanoyl-CoA [m] + H+ [m] + NADH [m]	HADH; HADHA; HSD17B10	produce	Beta oxidation of odd-chain fatty acids (mitochondrial)	Mitochondria
MAR03220	3(S)-hydroxy-13-cis-docosenoyl-CoA [m] + NAD+ [m]-> 3-oxo-13cis-docosenoyl-CoA [m] + H+ [m] + NADH [m]	HADHA; HSD17B10; HADH	produce	Beta oxidation of unsaturated fatty acids (n-9) (mitochondrial)	Mitochondria
MAR03224	3(S)-hydroxy-11-cis-eicosenoyl-CoA [m] + NAD+ [m]-> 3-oxo-11-cis-eicosenoyl-CoA [m] + H+ [m] + NADH [m]	HADHA; HADH; HSD17B10	produce	Beta oxidation of unsaturated fatty acids (n-9) (mitochondrial)	Mitochondria
MAR03228	(S)-3-hydroxyoleyleoyl-CoA [m] + NAD+ [m]-> 3-oxooleoyl-CoA [m] + H+ [m] + NADH [m]	HSD17B10; HADH; HADHA	produce	Beta oxidation of unsaturated fatty acids (n-9) (mitochondrial)	Mitochondria
MAR03232	(S)-3-hydroxy-7-hexadecenoyl-CoA [m] + NAD+ [m]-> 3-oxo-7-hexadecenoyl-CoA [m] + H+ [m] + NADH [m]	HSD17B10; HADHA; HADH	produce	Beta oxidation of unsaturated fatty acids (n-9) (mitochondrial)	Mitochondria
MAR03236	NAD+ [m] + cis-(3S)-hydroxytetradec-5-enoyl-CoA [m]-> 3-oxomyrist-5-enoyl-CoA [m] + H+ [m] + NADH [m]	HADH; HADHA; HSD17B10	produce	Beta oxidation of unsaturated fatty acids (n-9) (mitochondrial)	Mitochondria
MAR03242	3(S)-hydroxy-13-cis-eicosenoyl-CoA [m] + NAD+ [m]-> 3-oxo-13-cis-eicosenoyl-CoA [m] + H+ [m] + NADH [m]	HADHA; HADH; HSD17B10	produce	Beta oxidation of unsaturated fatty acids (n-7) (mitochondrial)	Mitochondria
MAR03246	(S)-3-hydroxy-11-cis-octadecenoyl-CoA [m] + NAD+ [m]-> 3-oxo-11-cis-octadecenoyl-CoA [m] + H+ [m] + NADH [m]	HSD17B10; HADHA; HADH	produce	Beta oxidation of unsaturated fatty acids (n-7) (mitochondrial)	Mitochondria
MAR03254	(S)-3-hydroxypalmitoleoyl-CoA [m] + NAD+ [m]-> 3-oxopalmitoleoyl-CoA [m] + H+ [m] + NADH [m]	HSD17B10; HADHA; HADH	produce	Beta oxidation of unsaturated fatty acids (n-7) (mitochondrial)	Mitochondria
MAR03262	NAD+ [m] + cis-(3S)-hydroxytetradec-7-enoyl-CoA [m]-> 3-oxomyrist-7-enoyl-CoA [m] + H+ [m] + NADH [m]	HSD17B10; HADHA; HADH	produce	Beta oxidation of unsaturated fatty acids (n-7) (mitochondrial)	Mitochondria
MAR03278	(3S)-3-hydroxylinoleoyl-CoA [m] + NAD+ [m]-> 3-oxolinoleoyl-CoA [m] + H+ [m] + NADH [m]	HSD17B10; HADHA; HADH	produce	Beta oxidation of di-unsaturated fatty acids (n-6) (mitochondrial)	Mitochondria
MAR03282	(3S)-3-hydroxy-cis,cis-palmito-7,10-dienoyl-CoA [m] + NAD+ [m]-> 3-oxo-cis,cis-7,10-hexadecadienoyl-CoA [m] + H+ [m] + NADH [m]	HSD17B10; HADHA; HADH	produce	Beta oxidation of di-unsaturated fatty acids (n-6) (mitochondrial)	Mitochondria
MAR03286	3(S)-hydroxy-(5Z,8Z)-tetradecadienoyl-CoA [m] + NAD+ [m]-> 3-oxo-cis,cis-5,8-tetradecadienoyl-CoA [m] + H+ [m] + NADH [m]	HSD17B10; HADH; HADHA	produce	Beta oxidation of di-unsaturated fatty acids (n-6) (mitochondrial)	Mitochondria
MAR03292	(3S)-3-hydroxydodec-cis-6-enoyl-CoA [m] + NAD+ [m]-> 3-oxolaur-6-cis-enoyl-CoA [m] + H+ [m] + NADH [m]	HADH; HSD17B10; HADHA	produce	Beta oxidation of di-unsaturated fatty acids (n-6) (mitochondrial)	Mitochondria
MAR03396	(10Z)-heptadecenoyl-CoA [m] + 7 CoA [m] + 6 FAD [m] + 7 H2O [m] + 7 NAD+ [m]-> 6 FADH2 [m] + 7 H+ [m] + 7 NADH [m] + 7 acetyl-CoA [m] + propanoyl-CoA [m]		produce	Beta oxidation of odd-chain fatty acids (mitochondrial)	Mitochondria
MAR03397	9-heptadecenoyl-CoA [m] + 7 CoA [m] + 6 FAD [m] + 7 H2O [m] + 7 NAD+ [m]-> 6 FADH2 [m] + 7 H+ [m] + 7 NADH [m] + 7 acetyl-CoA [m] + propanoyl-CoA [m]		produce	Beta oxidation of odd-chain fatty acids (mitochondrial)	Mitochondria
MAR03398	(9E)-tetradecenoyl-CoA [m] + 6 CoA [m] + 5 FAD [m] + 6 H2O [m] + 6 NAD+ [m]-> 5 FADH2 [m] + 6 H+ [m] + 6 NADH [m] + 7 acetyl-CoA [m]	ACADVL; HADH; HSD17B10; ACAA2; ACAD9; HADHA; ECHS1; HADHB; ACADL; ACADM; ACAA1	produce	Beta oxidation of even-chain fatty acids (mitochondrial)	Mitochondria
MAR03406	(13Z)-octadecenoyl-CoA [m] + 8 CoA [m] + 7 FAD [m] + 8 H2O [m] + 8 NAD+ [m]-> 7 FADH2 [m] + 8 H+ [m] + 8 NADH [m] + 9 acetyl-CoA [m]	ACAD9; ACADL; ECHS1; ACADVL; HADH; ACADM; ACAA1; HSD17B10; HADHB; HADHA; ACAA2	produce	Beta oxidation of even-chain fatty acids (mitochondrial)	Mitochondria
MAR03407	(9E)-octadecenoyl-CoA [m] + 8 CoA [m] + 7 FAD [m] + 8 H2O [m] + 8 NAD+ [m]-> 7 FADH2 [m] + 8 H+ [m] + 8 NADH [m] + 9 acetyl-CoA [m]	ACADM; ACADL; HADH; ECHS1; ACAD9; ACADVL; ACAA2; ACAA1; HADHB; HSD17B10; HADHA	produce	Beta oxidation of even-chain fatty acids (mitochondrial)	Mitochondria
MAR03408	(7Z)-octadecenoyl-CoA [m] + 8 CoA [m] + 7 FAD [m] + 8 H2O [m] + 8 NAD+ [m]-> 7 FADH2 [m] + 8 H+ [m] + 8 NADH [m] + 9 acetyl-CoA [m]	ACADL; HADHB; HADH; ACADVL; ECHS1; HADHA; HSD17B10; ACADM; ACAA2; ACAA1; ACAD9	produce	Beta oxidation of even-chain fatty acids (mitochondrial)	Mitochondria
MAR03409	(6Z,9Z)-octadecadienoyl-CoA [m] + 8 CoA [m] + 6 FAD [m] + 8 H2O [m] + 8 NAD+ [m]-> 6 FADH2 [m] + 8 H+ [m] + 8 NADH [m] + 9 acetyl-CoA [m]	HSD17B10; ACADVL; HADH; ACADM; ACAA1; HADHA; ACAA2; ECHS1; HADHB; ACADL; ACAD9	produce	Beta oxidation of even-chain fatty acids (mitochondrial)	Mitochondria
MAR03411	9-eicosenoyl-CoA [m] + 9 CoA [m] + 8 FAD [m] + 9 H2O [m] + 9 NAD+ [m]-> 8 FADH2 [m] + 9 H+ [m] + 9 NADH [m] + 10 acetyl-CoA [m]	ACAA1; HSD17B10; ACADVL; ACADL; ECHS1; HADHA; HADHB; HADH; ACAD9; ACADM; ACAA2	produce	Beta oxidation of even-chain fatty acids (mitochondrial)	Mitochondria
MAR03413	(8Z,11Z)-eicosadienoyl-CoA [m] + 9 CoA [m] + 7 FAD [m] + 9 H2O [m] + 9 NAD+ [m]-> 7 FADH2 [m] + 9 H+ [m] + 9 NADH [m] + 10 acetyl-CoA [m]	ACAD9; ACAA2; HADHB; ACADM; ECHS1; ACAA1; ACADL; HADH; ACADVL; HSD17B10; HADHA	produce	Beta oxidation of even-chain fatty acids (mitochondrial)	Mitochondria
MAR03414	(5Z,8Z,11Z)-eicosatrienoyl-CoA [m] + 9 CoA [m] + 6 FAD [m] + 9 H2O [m] + 9 NAD+ [m]-> 6 FADH2 [m] + 9 H+ [m] + 9 NADH [m] + 10 acetyl-CoA [m]	ACAA2; ACADM; ACAD9; ACADL; ACAA1; HADHB; HADH; HSD17B10; ACADVL; HADHA; ECHS1	produce	Beta oxidation of even-chain fatty acids (mitochondrial)	Mitochondria
MAR03416	(11Z)-docosenoyl-CoA [m] + 10 CoA [m] + 9 FAD [m] + 10 H2O [m] + 10 NAD+ [m]-> 9 FADH2 [m] + 10 H+ [m] + 10 NADH [m] + 11 acetyl-CoA [m]	HADH; ACADM; ACAD9; HSD17B10; ACAA2; HADHB; ACADVL; ECHS1; HADHA; ACADL; ACAA1	produce	Beta oxidation of even-chain fatty acids (mitochondrial)	Mitochondria
MAR03421	(7Z,10Z,13Z,16Z)-docosatetraenoyl-CoA [m] + 10 CoA [m] + 6 FAD [m] + 10 H2O [m] + 10 NAD+ [m]-> 6 FADH2 [m] + 10 H+ [m] + 10 NADH [m] + 11 acetyl-CoA [m]	ACADM; ACADL; ACAA2; HSD17B10; ACADVL; HADHA; ACAD9; HADHB; HADH; ECHS1; ACAA1	produce	Beta oxidation of even-chain fatty acids (mitochondrial)	Mitochondria
MAR03422	(4Z,7Z,10Z,13Z,16Z)-docosapentaenoyl-CoA [m] + 10 CoA [m] + 5 FAD [m] + 10 H2O [m] + 10 NAD+ [m]-> 5 FADH2 [m] + 10 H+ [m] + 10 NADH [m] + 11 acetyl-CoA [m]	HSD17B10; ACAA1; HADHB; ACAA2; HADH; ACADL; ACADM; ACADVL; ECHS1; ACAD9; HADHA	produce	Beta oxidation of even-chain fatty acids (mitochondrial)	Mitochondria
MAR03423	(11Z,14Z)-eicosadienoyl-CoA [m] + 9 CoA [m] + 7 FAD [m] + 9 H2O [m] + 9 NAD+ [m]-> 7 FADH2 [m] + 9 H+ [m] + 9 NADH [m] + 10 acetyl-CoA [m]	ACADVL; ACAA1; HADH; ACAA2; ECHS1; HADHA; HADHB; ACADM; HSD17B10; ACADL; ACAD9	produce	Beta oxidation of even-chain fatty acids (mitochondrial)	Mitochondria
MAR03424	(13Z,16Z)-docosadienoyl-CoA [m] + 10 CoA [m] + 8 FAD [m] + 10 H2O [m] + 10 NAD+ [m]-> 8 FADH2 [m] + 10 H+ [m] + 10 NADH [m] + 11 acetyl-CoA [m]	ACADL; ACAA1; ACAA2; ACADM; ACADVL; HADH; HSD17B10; HADHA; HADHB; ECHS1; ACAD9	produce	Beta oxidation of even-chain fatty acids (mitochondrial)	Mitochondria
MAR03425	10,13,16-docosatrienoyl-CoA [m] + 10 CoA [m] + 7 FAD [m] + 10 H2O [m] + 10 NAD+ [m]-> 7 FADH2 [m] + 10 H+ [m] + 10 NADH [m] + 11 acetyl-CoA [m]	ECHS1; ACADVL; ACADM; ACAA1; HADH; HADHB; ACADL; ACAD9; HADHA; HSD17B10; ACAA2	produce	Beta oxidation of even-chain fatty acids (mitochondrial)	Mitochondria
MAR03426	8 CoA [m] + 5 FAD [m] + 8 H2O [m] + 8 NAD+ [m] + linolenoyl-CoA [m]-> 5 FADH2 [m] + 8 H+ [m] + 8 NADH [m] + 9 acetyl-CoA [m]	HADH; ACAA1; HADHA; ACADVL; ACADL; HADHB; ECHS1; HSD17B10; ACAA2; ACAD9; ACADM	produce	Beta oxidation of even-chain fatty acids (mitochondrial)	Mitochondria
MAR03427	(8Z,11Z,14Z,17Z)-eicosatetraenoyl-CoA [m] + 9 CoA [m] + 5 FAD [m] + 9 H2O [m] + 9 NAD+ [m]-> 5 FADH2 [m] + 9 H+ [m] + 9 NADH [m] + 10 acetyl-CoA [m]	ACAD9; HSD17B10; HADH; ACAA2; ACADL; ACADVL; ACAA1; HADHA; HADHB; ACADM; ECHS1	produce	Beta oxidation of even-chain fatty acids (mitochondrial)	Mitochondria
MAR03428	(5Z,8Z,11Z,14Z,17Z)-eicosapentaenoyl-CoA [m] + 9 CoA [m] + 4 FAD [m] + 9 H2O [m] + 9 NAD+ [m]-> 4 FADH2 [m] + 9 H+ [m] + 9 NADH [m] + 10 acetyl-CoA [m]	HADHA; ACAA1; HADHB; ACADM; ECHS1; HADH; ACADL; ACAA2; ACAD9; HSD17B10; ACADVL	produce	Beta oxidation of even-chain fatty acids (mitochondrial)	Mitochondria
MAR03429	(7Z,10Z,13Z,16Z,19Z)-docosapentaenoyl-CoA [m] + 10 CoA [m] + 5 FAD [m] + 10 H2O [m] + 10 NAD+ [m]-> 5 FADH2 [m] + 10 H+ [m] + 10 NADH [m] + 11 acetyl-CoA [m]	ACADM; ECHS1; HADHB; ACAA1; ACADVL; HADHA; ACADL; HADH; HSD17B10; ACAD9; ACAA2	produce	Beta oxidation of even-chain fatty acids (mitochondrial)	Mitochondria
MAR03430	(4Z,7Z,10Z,13Z,16Z,19Z)-docosahexaenoyl-CoA [m] + 10 CoA [m] + 4 FAD [m] + 10 H2O [m] + 10 NAD+ [m]-> 4 FADH2 [m] + 10 H+ [m] + 10 NADH [m] + 11 acetyl-CoA [m]	ACAD9; HADHB; ACAA2; ACAA1; ECHS1; HADH; ACADM; ACADL; ACADVL; HADHA; HSD17B10	produce	Beta oxidation of even-chain fatty acids (mitochondrial)	Mitochondria
MAR03431	(11Z,14Z,17Z)-eicosatrienoyl-CoA [m] + 9 CoA [m] + 6 FAD [m] + 9 H2O [m] + 9 NAD+ [m]-> 6 FADH2 [m] + 9 H+ [m] + 9 NADH [m] + 10 acetyl-CoA [m]	ECHS1; ACADL; ACADM; HSD17B10; ACAA1; ACADVL; ACAD9; ACAA2; HADH; HADHA; HADHB	produce	Beta oxidation of even-chain fatty acids (mitochondrial)	Mitochondria
MAR03432	13,16,19-docosatrienoyl-CoA [m] + 10 CoA [m] + 7 FAD [m] + 10 H2O [m] + 10 NAD+ [m]-> 7 FADH2 [m] + 10 H+ [m] + 10 NADH [m] + 11 acetyl-CoA [m]	ACADVL; HADHB; ACAD9; ACADM; HADHA; ACAA1; ACADL; HADH; ECHS1; HSD17B10; ACAA2	produce	Beta oxidation of even-chain fatty acids (mitochondrial)	Mitochondria
MAR03433	10,13,16,19-docosatetraenoyl-CoA [m] + 10 CoA [m] + 6 FAD [m] + 10 H2O [m] + 10 NAD+ [m]-> 6 FADH2 [m] + 10 H+ [m] + 10 NADH [m] + 11 acetyl-CoA [m]	ACADVL; HSD17B10; ECHS1; ACAD9; HADH; HADHB; HADHA; ACADM; ACAA2; ACADL; ACAA1	produce	Beta oxidation of even-chain fatty acids (mitochondrial)	Mitochondria
MAR03450	3(S)-hydroxy-dihomo-gamma-linolenoyl-CoA [m] + NAD+ [m]-> 3-oxo-dihomo-gamma-linolenoyl-CoA [m] + H+ [m] + NADH [m]	HADHA; HADH; HSD17B10	produce	Omega-6 fatty acid metabolism	Mitochondria
MAR03524	3(S)-hydroxy-4(R),8-dimethyl-nonanoyl-CoA [m] + NAD+ [m]-> 3-oxo-4(R),8-dimethyl-nonanoyl-CoA [m] + H+ [m] + NADH [m]	HSD17B10; HADHA; HADH	produce	Beta oxidation of branched-chain fatty acids (mitochondrial)	Mitochondria
MAR03529	3(S)-hydroxy-2(S),6-dimethyl-heptanoyl-CoA [m] + NAD+ [m]-> 3-oxo-(2S)-methylisocapryloyl-CoA [m] + H+ [m] + NADH [m]	HADHA; HADH; HSD17B10	produce	Beta oxidation of branched-chain fatty acids (mitochondrial)	Mitochondria
MAR03533	3(S)-hydroxy-4-methyl-pentanoyl-CoA [m] + NAD+ [m]-> 3-oxo-4-methyl-pentanoyl-CoA [m] + H+ [m] + NADH [m]	HADH; HSD17B10; HADHA	produce	Beta oxidation of branched-chain fatty acids (mitochondrial)	Mitochondria
MAR03748	3-methyl-2-oxobutyrate [m] + CoA [m] + NAD+ [m]-> CO2 [m] + NADH [m] + isobutyryl-CoA [m]	BCKDHA; BCKDHB; TMEM91	produce	Valine, leucine, and isoleucine metabolism	Mitochondria
MAR03757	3-hydroxyisobutyrate [m] + NAD+ [m]-> 2-methyl-3-oxopropanoate [m] + H+ [m] + NADH [m]	HADH; HSD17B10; HIBADH	produce	Valine, leucine, and isoleucine metabolism	Mitochondria
MAR03759	2-methyl-3-oxopropanoate [m] + H2O [m] + NAD+ [m]-> 2 H+ [m] + NADH [m] + methylmalonate [m]	ALDH7A1; ALDH3A2; ALDH9A1; ALDH1B1; AOX1; ALDH2	produce	Valine, leucine, and isoleucine metabolism	Mitochondria
MAR03761	2-methyl-3-oxopropanoate [m] + CoA [m] + NAD+ [m]-> (R)-methylmalonyl-CoA [m] + H+ [m] + NADH [m]	ALDH6A1	produce	Valine, leucine, and isoleucine metabolism	Mitochondria
MAR03767	4-methyl-2-oxopentanoate [m] + CoA [m] + NAD+ [m]-> CO2 [m] + NADH [m] + isovaleryl-CoA [m]	TMEM91; BCKDHA; BCKDHB	produce	Valine, leucine, and isoleucine metabolism	Mitochondria
MAR03780	2-oxo-3-methylvalerate [m] + CoA [m] + NAD+ [m]-> 2-methylbutyryl-CoA [m] + CO2 [m] + NADH [m]	TMEM91; BCKDHA; BCKDHB	produce	Valine, leucine, and isoleucine metabolism	Mitochondria
MAR03795	2-methyl-3-oxopropanoate [m] + CoA [m] + NAD+ [m]-> CO2 [m] + NADH [m] + propanoyl-CoA [m]	ALDH6A1	produce	Valine, leucine, and isoleucine metabolism	Mitochondria
MAR03800	2-oxobutyrate [m] + CoA [m] + NAD+ [m]-> CO2 [m] + NADH [m] + propanoyl-CoA [m]	BCKDHA; DBT; DLD; BCKDHB	produce	Propanoate metabolism	Mitochondria
MAR03822	1-pyrroline-5-carboxylate [m] + 2 H2O [m] + NAD+ [m]-> H+ [m] + NADH [m] + glutamate [m]	ALDH4A1	produce	Alanine, aspartate and glutamate metabolism	Mitochondria
MAR03923	NAD+ [m] + THF [m] + glycine [m]-> 5,10-methylene-THF [m] + CO2 [m] + H+ [m] + NADH [m] + NH3 [m]	DLD; GLDC; GCSH; AMT	produce	Folate metabolism	Mitochondria
MAR03957	NAD+ [m] + isocitrate [m]-> AKG [m] + CO2 [m] + NADH [m]	IDH3A; IDH3G; IDH3B	produce	Tricarboxylic acid cycle and glyoxylate/dicarboxylate metabolism	Mitochondria
MAR04087	NAD+ [m] + malate [m]-> CO2 [m] + NADH [m] + pyruvate [m]	ME2; ME3	produce	Pyruvate metabolism	Mitochondria
MAR04137	CoA [m] + NAD+ [m] + pyruvate [m]-> CO2 [m] + NADH [m] + acetyl-CoA [m]	PDHB; PDHA1; DLD; DLAT; PDHX; PDHA2	produce	Glycolysis / Gluconeogenesis	Mitochondria
MAR04239	2-oxoadipate [m] + CoA [m] + NAD+ [m]-> CO2 [m] + NADH [m] + glutaryl-CoA [m]	DLD; OGDH; DLST	produce	Lysine metabolism	Mitochondria
MAR04282	3-oxopropanoate [m] + CoA [m] + NAD+ [m]-> CO2 [m] + NADH [m] + acetyl-CoA [m]	ALDH6A1	produce	Propanoate metabolism	Mitochondria
MAR04285	H2O [m] + NAD+ [m] + succinate semialdehyde [m]-> 2 H+ [m] + NADH [m] + succinate [m]	KIAA0319; ALDH5A1	produce	Alanine, aspartate and glutamate metabolism	Mitochondria
MAR04497	NAD+ [m] + hydracrylate [m]-> 3-oxopropanoate [m] + H+ [m] + NADH [m]	DHCR24	produce	Propanoate metabolism	Mitochondria
MAR04667	H2O [m] + NAD+ [m] + saccharopine [m]-> 2-aminoadipate 6-semialdehyde [m] + H+ [m] + NADH [m] + glutamate [m]	AASS; SCCPDH	produce	Lysine metabolism	Mitochondria
MAR04685	H2O [m] + NAD+ [m] + phenylacetaldehyde [m]-> 2 H+ [m] + NADH [m] + phenylacetate [m]	ALDH3B1; ALDH1A3; ALDH3A1; ALDH3B2	produce	Tyrosine metabolism	Mitochondria
MAR04688	4-aminobutanal [m] + H2O [m] + NAD+ [m]-> 4-aminobutyrate [m] + 2 H+ [m] + NADH [m]	ALDH1B1; ALDH7A1; ALDH3A2; ALDH2; ALDH9A1	produce	Beta-alanine metabolism	Mitochondria
MAR04739	2-aminoadipate 6-semialdehyde [m] + H2O [m] + NAD+ [m]-> 2 H+ [m] + L-2-aminoadipate [m] + NADH [m]	ALDH7A1	produce	Lysine metabolism	Mitochondria
MAR04779	NAD+ [m] + trans-4-hydroxy-L-proline [m]-> 2 H+ [m] + L-1-pyrroline-3-hydroxy-5-carboxylate [m] + NADH [m]	PYCR3; LEFTY1; PYCR1; PYCR2	produce	Arginine and proline metabolism	Mitochondria
MAR04784	2 H2O [m] + L-1-pyrroline-3-hydroxy-5-carboxylate [m] + NAD+ [m]-> H+ [m] + L-erythro-4-hydroxyglutamate [m] + NADH [m]	ALDH4A1	produce	Arginine and proline metabolism	Mitochondria
MAR04967	(2E)-decenoyl-CoA [m] + CoA [m] + H2O [m] + NAD+ [m]-> H+ [m] + NADH [m] + acetyl-CoA [m] + octanoyl-CoA [m]	ACAA2; HADH; ECHS1	produce	Fatty acid oxidation	Mitochondria
MAR04984	2,7-Decadienoyl Coenzyme A [m] + CoA [m] + H2O [m] + NAD+ [m]-> 5-Octenoyl Coenzyme A [m] + H+ [m] + NADH [m] + acetyl-CoA [m]	ECHS1; HADH; ACAA2	produce	Fatty acid oxidation	Mitochondria
MAR05024	CoA [m] + FAD [m] + H2O [m] + NAD+ [m] + decanoyl-CoA [m]-> FADH2 [m] + H+ [m] + NADH [m] + acetyl-CoA [m] + octanoyl-CoA [m]	ACAA2; HADH; ECHS1; ACADM	produce	Fatty acid oxidation	Mitochondria
MAR05030	CoA [m] + FAD [m] + H2O [m] + NAD+ [m] + undecanoyl-CoA [m]-> FADH2 [m] + H+ [m] + NADH [m] + acetyl-CoA [m] + nonanoyl-CoA [m]	HADH; ACADM; ACAA2; ECHS1	produce	Fatty acid oxidation	Mitochondria
MAR05044	5-Dodecenoyl Coenzyme A [m] + CoA [m] + FAD [m] + H2O [m] + NAD+ [m]-> FADH2 [m] + H+ [m] + NADH [m] + acetyl-CoA [m] + trans-3-decenoyl-CoA [m]	HADH; ECHS1; ACAA2; ACADM	produce	Fatty acid oxidation	Mitochondria
MAR05072	2,6-Dodecadienoyl Coenzyme A [m] + CoA [m] + H2O [m] + NAD+ [m]-> 4-cis-decenoyl-CoA [m] + H+ [m] + NADH [m] + acetyl-CoA [m]	ACAA2; HADH; ECHS1	produce	Fatty acid oxidation	Mitochondria
MAR05083	2,6,9-Dodecatrienoyl Coenzyme A [m] + CoA [m] + H2O [m] + NAD+ [m]-> 4,7-Decadienoyl Coenzyme A [m] + H+ [m] + NADH [m] + acetyl-CoA [m]	ECHS1; ACAA2; HADH	produce	Fatty acid oxidation	Mitochondria
MAR05095	CoA [m] + FAD [m] + H2O [m] + NAD+ [m] + lauroyl-CoA [m]-> FADH2 [m] + H+ [m] + NADH [m] + acetyl-CoA [m] + decanoyl-CoA [m]	ACADM; ACAA2; HADH; ECHS1	produce	Fatty acid oxidation	Mitochondria
MAR05110	CoA [m] + FAD [m] + H2O [m] + NAD+ [m] + tridecanoyl-CoA [m]-> FADH2 [m] + H+ [m] + NADH [m] + acetyl-CoA [m] + undecanoyl-CoA [m]	HADHB; HADHA; ACADVL	produce	Fatty acid oxidation	Mitochondria
MAR05111	7-Tetradecenoyl Coenzyme A [m] + CoA [m] + FAD [m] + H2O [m] + NAD+ [m]-> 5-Dodecenoyl Coenzyme A [m] + FADH2 [m] + H+ [m] + NADH [m] + acetyl-CoA [m]	HADHA; HADHB; ACADVL	produce	Fatty acid oxidation	Mitochondria
MAR05123	5,8-Tetradecadienoyl Coenzyme A [m] + CoA [m] + FAD [m] + H2O [m] + NAD+ [m]-> 3,6-Dodecadienoyl Coenzyme A [m] + FADH2 [m] + H+ [m] + NADH [m] + acetyl-CoA [m]	ACADVL; HADHA; HADHB	produce	Fatty acid oxidation	Mitochondria
MAR05177	5,8,11-Tetradecatrienoyl Coenzyme A [m] + CoA [m] + FAD [m] + H2O [m] + NAD+ [m]-> 3,6,9-Dodecatrienoyl Coenzyme A [m] + FADH2 [m] + H+ [m] + NADH [m] + acetyl-CoA [m]	ACADVL; HADHA; HADHB	produce	Fatty acid oxidation	Mitochondria
MAR05179	CoA [m] + FAD [m] + H2O [m] + NAD+ [m] + myristoyl-CoA [m]-> FADH2 [m] + H+ [m] + NADH [m] + acetyl-CoA [m] + lauroyl-CoA [m]	HADHB; HADHA; ACADVL	produce	Fatty acid oxidation	Mitochondria
MAR05185	CoA [m] + FAD [m] + H2O [m] + NAD+ [m] + pentadecanoyl-CoA [m]-> FADH2 [m] + H+ [m] + NADH [m] + acetyl-CoA [m] + tridecanoyl-CoA [m]	ACADVL; HADHB; HADHA	produce	Fatty acid oxidation	Mitochondria
MAR05188	CoA [m] + FAD [m] + H2O [m] + NAD+ [m] + palmitoleoyl-CoA [m]-> 7-Tetradecenoyl Coenzyme A [m] + FADH2 [m] + H+ [m] + NADH [m] + acetyl-CoA [m]	ACADVL; HADHA; HADHB	produce	Fatty acid oxidation	Mitochondria
MAR05191	7,10-Hexadecadienoyl Coenzyme A [m] + CoA [m] + FAD [m] + H2O [m] + NAD+ [m]-> 5,8-Tetradecadienoyl Coenzyme A [m] + FADH2 [m] + H+ [m] + NADH [m] + acetyl-CoA [m]	ACADVL; HADHB; HADHA	produce	Fatty acid oxidation	Mitochondria
MAR05194	7,10,13-Hexadecatrienoyl Coenzyme A [m] + CoA [m] + FAD [m] + H2O [m] + NAD+ [m]-> 5,8,11-Tetradecatrienoyl Coenzyme A [m] + FADH2 [m] + H+ [m] + NADH [m] + acetyl-CoA [m]	HADHB; ACADVL; HADHA	produce	Fatty acid oxidation	Mitochondria
MAR05208	2,7,10-Hexadecatrienoyl Coenzyme A [m] + CoA [m] + H2O [m] + NAD+ [m]-> 5,8-Tetradecadienoyl Coenzyme A [m] + H+ [m] + NADH [m] + acetyl-CoA [m]	HADHA; HADHB	produce	Fatty acid oxidation	Mitochondria
MAR05242	2,7,10,13-Hexadecatetraenoyl Coenzyme A [m] + CoA [m] + H2O [m] + NAD+ [m]-> 5,8,11-Tetradecatrienoyl Coenzyme A [m] + H+ [m] + NADH [m] + acetyl-CoA [m]	HADHA; HADHB	produce	Fatty acid oxidation	Mitochondria
MAR05297	AKG [m] + CoA [m] + NAD+ [m]-> CO2 [m] + NADH [m] + succinyl-CoA [m]	DLD; OGDH; DLST	produce	Tricarboxylic acid cycle and glyoxylate/dicarboxylate metabolism	Mitochondria
MAR05325	CoA [m] + FAD [m] + H2O [m] + NAD+ [m] + palmitoyl-CoA [m]-> FADH2 [m] + H+ [m] + NADH [m] + acetyl-CoA [m] + myristoyl-CoA [m]	HADHA; HADHB; ACADVL	produce	Fatty acid oxidation	Mitochondria
MAR05343	CoA [m] + FAD [m] + H2O [m] + NAD+ [m] + heptadecanoyl-CoA [m]-> FADH2 [m] + H+ [m] + NADH [m] + acetyl-CoA [m] + pentadecanoyl-CoA [m]	HADHA; ACADVL; HADHB	produce	Fatty acid oxidation	Mitochondria
MAR05345	11-Octadecenoyl Coenzyme A [m] + CoA [m] + FAD [m] + H2O [m] + NAD+ [m]-> FADH2 [m] + H+ [m] + NADH [m] + acetyl-CoA [m] + palmitoleoyl-CoA [m]	ACADVL; HADHB; HADHA	produce	Fatty acid oxidation	Mitochondria
MAR05356	CoA [m] + FAD [m] + H2O [m] + NAD+ [m] + linoleoyl-CoA [m]-> 7,10-Hexadecadienoyl Coenzyme A [m] + FADH2 [m] + H+ [m] + NADH [m] + acetyl-CoA [m]	HADHA; ACADVL; HADHB	produce	Fatty acid oxidation	Mitochondria
MAR05358	CoA [m] + FAD [m] + H2O [m] + NAD+ [m] + gamma-linolenoyl-CoA [m]-> 4,7,10-Hexadecatrienoyl Coenzyme A [m] + FADH2 [m] + H+ [m] + NADH [m] + acetyl-CoA [m]	HADHA; HADHB; ACADVL	produce	Fatty acid oxidation	Mitochondria
MAR05359	CoA [m] + FAD [m] + H2O [m] + NAD+ [m] + linolenoyl-CoA [m]-> 7,10,13-Hexadecatrienoyl Coenzyme A [m] + FADH2 [m] + H+ [m] + NADH [m] + acetyl-CoA [m]	HADHA; HADHB; ACADVL	produce	Fatty acid oxidation	Mitochondria
MAR05360	2,6,9,12-Octadecatetraenoyl Coenzyme A [m] + CoA [m] + H2O [m] + NAD+ [m]-> 4,7,10-Hexadecatrienoyl Coenzyme A [m] + H+ [m] + NADH [m] + acetyl-CoA [m]	HADHA; HADHB	produce	Fatty acid oxidation	Mitochondria
MAR05365	(6Z,9Z,12Z,15Z)-octadecatetraenoyl-CoA [m] + CoA [m] + FAD [m] + H2O [m] + NAD+ [m]-> 4,7,10,13-Hexadecatetraenoyl Coenzyme A [m] + FADH2 [m] + H+ [m] + NADH [m] + acetyl-CoA [m]	HADHB; ACADVL; HADHA	produce	Fatty acid oxidation	Mitochondria
MAR05369	2,6,9,12,15-Octadecapentenoyl Coenzyme A [m] + CoA [m] + H2O [m] + NAD+ [m]-> 4,7,10,13-Hexadecatetraenoyl Coenzyme A [m] + H+ [m] + NADH [m] + acetyl-CoA [m]	HADHA; HADHB; ACADVL	produce	Fatty acid oxidation	Mitochondria
MAR05373	5,8,11,14-Eicosatetraenoyl Coenzyme A [m] + CoA [m] + FAD [m] + H2O [m] + NAD+ [m]-> 3,6,9,12-Octadecatetraenoyl Coenzyme A [m] + FADH2 [m] + H+ [m] + NADH [m] + acetyl-CoA [m]	HADHB; ACADVL; HADHA	produce	Fatty acid oxidation	Mitochondria
MAR05376	5,8,11,14,17-Eicosapentenoyl Coenzyme A [m] + CoA [m] + FAD [m] + H2O [m] + NAD+ [m]-> 3,6,9,12,15-Octadecapentenoyl Coenzyme A [m] + FADH2 [m] + H+ [m] + NADH [m] + acetyl-CoA [m]	ACADVL; HADHB; HADHA	produce	Fatty acid oxidation	Mitochondria
MAR05378	2,7,10,13,16-Docosapentenoyl Coenzyme A [m] + CoA [m] + H2O [m] + NAD+ [m]-> 5,8,11,14-Eicosatetraenoyl Coenzyme A [m] + H+ [m] + NADH [m] + acetyl-CoA [m]	HADHA; HADHB	produce	Fatty acid oxidation	Mitochondria
MAR05403	2,7,10,13,16,19-Docosahexenoyl Coenzyme A [m] + CoA [m] + H2O [m] + NAD+ [m]-> 5,8,11,14,17-Eicosapentenoyl Coenzyme A [m] + H+ [m] + NADH [m] + acetyl-CoA [m]	ACADVL; HADHB; HADHA	produce	Fatty acid oxidation	Mitochondria
MAR05449	CoA [m] + FAD [m] + H2O [m] + NAD+ [m] + butyryl-CoA [m]-> FADH2 [m] + H+ [m] + NADH [m] + 2 acetyl-CoA [m]	ACADS; ACAA2; ECHS1; HADH	produce	Fatty acid oxidation	Mitochondria
MAR05988	CoA [m] + FAD [m] + H2O [m] + NAD+ [m] + pentanoyl-CoA [m]-> FADH2 [m] + H+ [m] + NADH [m] + acetyl-CoA [m] + propanoyl-CoA [m]	ACADS; ACAA2; ECHS1; HADH	produce	Fatty acid oxidation	Mitochondria
MAR06279	(2E)-hexenoyl-CoA [m] + CoA [m] + H2O [m] + NAD+ [m]-> H+ [m] + NADH [m] + acetyl-CoA [m] + butyryl-CoA [m]	ACAA2; ECHS1; HADH	produce	Fatty acid oxidation	Mitochondria
MAR06283	CoA [m] + FAD [m] + H2O [m] + NAD+ [m] + hexanoyl-CoA [m]-> FADH2 [m] + H+ [m] + NADH [m] + acetyl-CoA [m] + butyryl-CoA [m]	ACAA2; HADH; ECHS1; ACADM	produce	Fatty acid oxidation	Mitochondria
MAR06319	CoA [m] + FAD [m] + H2O [m] + NAD+ [m] + heptanoyl-CoA [m]-> FADH2 [m] + H+ [m] + NADH [m] + acetyl-CoA [m] + pentanoyl-CoA [m]	HADH; ACAA2; ACADM; ECHS1	produce	Fatty acid oxidation	Mitochondria
MAR06320	5-Octenoyl Coenzyme A [m] + CoA [m] + FAD [m] + H2O [m] + NAD+ [m]-> 3-Hexenoyl Coenzyme A [m] + FADH2 [m] + H+ [m] + NADH [m] + acetyl-CoA [m]	HADH; ACADM; ACAA2; ECHS1	produce	Fatty acid oxidation	Mitochondria
MAR06329	CoA [m] + FAD [m] + H2O [m] + NAD+ [m] + octanoyl-CoA [m]-> FADH2 [m] + H+ [m] + NADH [m] + acetyl-CoA [m] + hexanoyl-CoA [m]	HADH; ECHS1; ACADM; ACAA2	produce	Fatty acid oxidation	Mitochondria
MAR06346	4,8-Dimethylnonanoyl Coenzyme A [m] + CoA [m] + FAD [m] + H2O [m] + NAD+ [m]-> 2,6-Dimethyl Heptanoyl Coenzyme A [m] + FADH2 [m] + H+ [m] + NADH [m] + acetyl-CoA [m]		produce	Fatty acid oxidation	Mitochondria
MAR06347	CoA [m] + FAD [m] + H2O [m] + NAD+ [m] + nonanoyl-CoA [m]-> FADH2 [m] + H+ [m] + NADH [m] + acetyl-CoA [m] + heptanoyl-CoA [m]	ACADM; ACAA2; ECHS1; HADH	produce	Fatty acid oxidation	Mitochondria
MAR06407	CoA [m] + H2O [m] + NAD+ [m] + Trans2,6Dodecadienoyl Coenzyme A [m]-> H+ [m] + NADH [m] + Trans4Decenoyl Coenzyme A [m] + acetyl-CoA [m]	ACAA2; HADH; ECHS1	produce	Fatty acid oxidation	Mitochondria
MAR06432	13-carboxy-alpha-tocotrienol [m] + ATP [m] + CoA [m] + 2 H2O [m] + NAD+ [m]-> 11-carboxy-alpha-tocotrienol [m] + AMP [m] + 2 H+ [m] + NADH [m] + PPi [m] + propanoyl-CoA [m]	ACAA2; ACOT2; ACSF2; SLC27A4; ACAA1; HADHB; HADHA; ACOT4; BAAT; ACOX1; SLC27A1; AASDH; ACOT7; SLC27A3; HADH; HSD17B10; ACSF3; AMACR; HSD17B4; ACOT8; SLC27A2; ECHS1; ACOT1; ACOX3	produce	Vitamin E metabolism	Mitochondria
MAR06433	11-carboxy-alpha-tocotrienol [m] + ATP [m] + CoA [m] + 2 H2O [m] + NAD+ [m] + O2 [m]-> 9-carboxy-alpha-tocotrienol [m] + AMP [m] + 2 H+ [m] + H2O2 [m] + NADH [m] + PPi [m] + acetyl-CoA [m]	ECHS1; ACOT7; SLC27A4; ACAA2; ACOX3; ACOT8; BAAT; SLC27A1; ACOT4; DECR2; ACOT2; SLC27A2; ACOT1; HSD17B4; HSD17B10; HADHA; HADHB; AASDH; ACOX1; ACAA1; AMACR; HADH; DECR1; ACSF3; ACSF2; ECI2; ECI1; SLC27A3	produce	Vitamin E metabolism	Mitochondria
MAR06434	9-carboxy-alpha-tocotrienol [m] + ATP [m] + CoA [m] + 2 H2O [m] + NAD+ [m]-> 7-carboxy-alpha-tocotrienol [m] + AMP [m] + 2 H+ [m] + NADH [m] + PPi [m] + propanoyl-CoA [m]		produce	Vitamin E metabolism	Mitochondria
MAR06436	5-carboxy-alpha-chromanol [m] + ATP [m] + CoA [m] + 2 H2O [m] + NAD+ [m] + O2 [m]-> 3-carboxy-alpha-chromanol [m] + AMP [m] + 2 H+ [m] + H2O2 [m] + NADH [m] + PPi [m] + propanoyl-CoA [m]	HADHA; SLC27A2; HSD17B4; HADH; ACOT1; SLC27A4; ACOT2; ACOX1; HSD17B10; ACOT8; AASDH; BAAT; SLC27A3; HADHB; ACSF2; ACAA1; ACOT7; SLC27A1; ACSF3; AMACR; ACAA2; ACOT4; ACOX3; ECHS1	produce	Vitamin E metabolism	Mitochondria
MAR06437	CoA [m] + FAD [m] + H2O [m] + NAD+ [m] + Trans5,8Tetradecadienoyl Coenzyme A [m]-> FADH2 [m] + H+ [m] + NADH [m] + Trans3,6Dodecadienoyl Coenzyme A [m] + acetyl-CoA [m]	HADHB; HADHA; ACADVL	produce	Fatty acid oxidation	Mitochondria
MAR06447	13-carboxy-gamma-tocotrienol [m] + ATP [m] + CoA [m] + 2 H2O [m] + NAD+ [m]-> 11-carboxy-gamma-tocotrienol [m] + AMP [m] + 2 H+ [m] + NADH [m] + PPi [m] + propanoyl-CoA [m]		produce	Vitamin E metabolism	Mitochondria
MAR06448	11-carboxy-gamma-tocotrienol [m] + ATP [m] + CoA [m] + 2 H2O [m] + NAD+ [m] + O2 [m]-> 9-carboxy-gamma-tocotrienol [m] + AMP [m] + 2 H+ [m] + H2O2 [m] + NADH [m] + PPi [m] + acetyl-CoA [m]	ACOT2; ACSF2; DECR2; AASDH; ECHS1; DECR1; SLC27A4; AMACR; ACOT1; HSD17B10; HADH; ACAA1; ACOT4; BAAT; ACOX1; HSD17B4; SLC27A2; SLC27A1; HADHA; ECI1; ACOT8; ACSF3; ACAA2; ECI2; SLC27A3; ACOT7; HADHB; ACOX3	produce	Vitamin E metabolism	Mitochondria
MAR06449	CoA [m] + FAD [m] + H2O [m] + NAD+ [m] + Trans7,10-Hexadecadienoyl Coenzyme A [m]-> FADH2 [m] + H+ [m] + NADH [m] + Trans5,8Tetradecadienoyl Coenzyme A [m] + acetyl-CoA [m]	HADHA; HADHB; ACADVL	produce	Fatty acid oxidation	Mitochondria
MAR06450	9-carboxy-gamma-tocotrienol [m] + ATP [m] + CoA [m] + 2 H2O [m] + NAD+ [m]-> 7-carboxy-gamma-tocotrienol [m] + AMP [m] + 2 H+ [m] + NADH [m] + PPi [m] + propanoyl-CoA [m]	SLC27A1; ACOT7; ECHS1; ACOT4; ACOX1; HADHB; HADH; ACOT1; ACOT8; SLC27A4; ACSF2; AASDH; ACOT2; ACAA2; ACOX3; HADHA; HSD17B10; AMACR; SLC27A2; BAAT; HSD17B4; ACAA1; SLC27A3; ACSF3	produce	Vitamin E metabolism	Mitochondria
MAR06452	(6Z,9Z)-octadecadienoyl-CoA [m] + CoA [m] + FAD [m] + H2O [m] + NAD+ [m]-> FADH2 [m] + H+ [m] + NADH [m] + Trans7,10-Hexadecadienoyl Coenzyme A [m] + acetyl-CoA [m]	HADHA; ACADVL; HADHB	produce	Fatty acid oxidation	Mitochondria
MAR06453	5-carboxy-gamma-chromanol [m] + ATP [m] + CoA [m] + 2 H2O [m] + NAD+ [m] + O2 [m]-> AMP [m] + 2 H+ [m] + H2O2 [m] + NADH [m] + PPi [m] + gamma-carboxyethyl-hydroxychroman [m] + propanoyl-CoA [m]	ECHS1; AASDH; HSD17B10; ACAA1; ACSF3; HADHA; ACOT7; SLC27A4; ACOT8; SLC27A3; HSD17B4; ACOT4; ACSF2; SLC27A1; AMACR; ACOT2; BAAT; ACOT1; ACAA2; ACOX1; HADH; HADHB; SLC27A2; ACOX3	produce	Vitamin E metabolism	Mitochondria
MAR06470	13-carboxy-gamma-tocopherol [m] + ATP [m] + CoA [m] + 2 H2O [m] + NAD+ [m] + O2 [m]-> 11-carboxy-gamma-chromanol [m] + AMP [m] + 2 H+ [m] + H2O2 [m] + NADH [m] + PPi [m] + propanoyl-CoA [m]		produce	Vitamin E metabolism	Mitochondria
MAR06471	11-carboxy-gamma-chromanol [m] + ATP [m] + CoA [m] + 2 H2O [m] + NAD+ [m] + O2 [m]-> 9-carboxy-gamma-chromanol [m] + AMP [m] + 2 H+ [m] + H2O2 [m] + NADH [m] + PPi [m] + acetyl-CoA [m]	SLC27A2; ACOX1; ACOT7; SLC27A1; ECHS1; BAAT; HSD17B10; HSD17B4; AASDH; ACOT1; ACOT2; ACOT8; ACOX3; AMACR; HADH; ACAA2; HADHA; ACAA1; SLC27A4; ACSF2; ACSF3; SLC27A3; ACOT4; HADHB	produce	Vitamin E metabolism	Mitochondria
MAR06472	9-carboxy-gamma-chromanol [m] + ATP [m] + CoA [m] + 2 H2O [m] + NAD+ [m] + O2 [m]-> 7-carboxy-gamma-chromanol [m] + AMP [m] + 2 H+ [m] + H2O2 [m] + NADH [m] + PPi [m] + propanoyl-CoA [m]	HADHB; SLC27A2; ACOX3; ECHS1; ACOT7; SLC27A4; HSD17B4; HADH; ACAA1; AMACR; ACSF3; ACOT2; BAAT; SLC27A3; HADHA; ACOX1; ACAA2; ACOT8; ACOT4; ACSF2; AASDH; SLC27A1; ACOT1; HSD17B10	produce	Vitamin E metabolism	Mitochondria
MAR06473	7-carboxy-gamma-chromanol [m] + ATP [m] + CoA [m] + 2 H2O [m] + NAD+ [m] + O2 [m]-> 5-carboxy-gamma-chromanol [m] + AMP [m] + 2 H+ [m] + H2O2 [m] + NADH [m] + PPi [m] + acetyl-CoA [m]	ACOT1; SLC27A1; AASDH; ACOT7; HADHA; HSD17B10; ACSF3; HADHB; ACAA2; ACAA1; ACOX3; ACOT2; AMACR; BAAT; ACSF2; ECHS1; SLC27A2; ACOX1; SLC27A3; SLC27A4; ACOT4; HSD17B4; HADH; ACOT8	produce	Vitamin E metabolism	Mitochondria
MAR06482	13-carboxy-alpha-tocopherol [m] + ATP [m] + CoA [m] + 2 H2O [m] + NAD+ [m] + O2 [m]-> 11-carboxy-alpha-chromanol [m] + AMP [m] + 2 H+ [m] + H2O2 [m] + NADH [m] + PPi [m] + propanoyl-CoA [m]		produce	Vitamin E metabolism	Mitochondria
MAR06484	11-carboxy-alpha-chromanol [m] + ATP [m] + CoA [m] + 2 H2O [m] + NAD+ [m] + O2 [m]-> 9-carboxy-alpha-chromanol [m] + AMP [m] + 2 H+ [m] + H2O2 [m] + NADH [m] + PPi [m] + acetyl-CoA [m]	HSD17B4; ACAA2; ECHS1; SLC27A4; ACOX1; SLC27A3; HADHA; ACOT8; BAAT; ACSF3; ACOT7; ACOT4; HADH; SLC27A1; ACAA1; AMACR; ACSF2; AASDH; HSD17B10; ACOT2; HADHB; ACOT1; ACOX3; SLC27A2	produce	Vitamin E metabolism	Mitochondria
MAR06486	9-carboxy-alpha-chromanol [m] + ATP [m] + CoA [m] + 2 H2O [m] + NAD+ [m] + O2 [m]-> 7-carboxy-alpha-chromanol [m] + AMP [m] + 2 H+ [m] + H2O2 [m] + NADH [m] + PPi [m] + propanoyl-CoA [m]	ACOX3; ACSF3; SLC27A3; HSD17B10; ACOT1; SLC27A4; ACOT8; SLC27A2; ECHS1; ACSF2; SLC27A1; ACOT4; BAAT; HADHB; AASDH; ACAA1; HSD17B4; ACAA2; ACOX1; ACOT7; AMACR; HADH; HADHA; ACOT2	produce	Vitamin E metabolism	Mitochondria
MAR06488	7-carboxy-alpha-chromanol [m] + ATP [m] + CoA [m] + 2 H2O [m] + NAD+ [m] + O2 [m]-> 5-carboxy-alpha-chromanol [m] + AMP [m] + 2 H+ [m] + H2O2 [m] + NADH [m] + PPi [m] + acetyl-CoA [m]		produce	Vitamin E metabolism	Mitochondria
MAR08357	H2O [m] + NAD+ [m] + acetaldehyde [m]-> 2 H+ [m] + NADH [m] + acetate [m]	ALDH9A1; ALDH1B1; ALDH2; ALDH3A2; ALDH7A1	produce	Glycolysis / Gluconeogenesis	Mitochondria
MAR08440	H2O [m] + NAD+ [m] + betaine_aldehyde [m]-> 2 H+ [m] + NADH [m] + betaine [m]	ALDH7A1	produce	Glycine, serine and threonine metabolism	Mitochondria
MAR08506	H2O [m] + NAD+ [m] + lactaldehyde [m]-> 2 H+ [m] + L-lactate [m] + NADH [m]	ALDH2; ALDH7A1; ALDH3A2; ALDH9A1; ALDH1B1	produce	Pyruvate metabolism	Mitochondria
MAR08563	H2O [m] + NAD+ [m] + indole-3-acetaldehyde [m]-> 2 H+ [m] + NADH [m] + indoleacetate [m]	ALDH1B1; ALDH7A1; ALDH2	produce	Tryptophan metabolism	Mitochondria
MAR08778	H2O [m] + NAD+ [m] + glycolaldehyde [m]-> 2 H+ [m] + NADH [m] + glycolate [m]	ALDH3A2; ALDH2; ALDH1B1; ALDH9A1; ALDH7A1	produce	Tricarboxylic acid cycle and glyoxylate/dicarboxylate metabolism	Mitochondria
MAR08786	H2O [m] + NAD+ [m] + imidazole-4-acetaldehyde [m]-> 2 H+ [m] + NADH [m] + imidazole-4-acetate [m]	ALDH7A1; ALDH1B1; ALDH2	produce	Histidine metabolism	Mitochondria
MAR09564	H2O [m] + NAD+ [m] + perillyl aldehyde [m]-> 2 H+ [m] + NADH [m] + perillic acid [m]	ALDH2; ALDH1B1; ALDH7A1	produce	Isolated	Mitochondria
MAR09719	(6Z,9Z,12Z,15Z)-octadecatetraenoyl-CoA [m] + 8 CoA [m] + 4 FAD [m] + 8 H2O [m] + 8 NAD+ [m]-> 4 FADH2 [m] + 8 H+ [m] + 8 NADH [m] + 9 acetyl-CoA [m]	HADHB; ACAA1; HSD17B10; ACAD9; HADHA; HADH; ACADM; ACAA2; ACADL; ECHS1; ACADVL	produce	Beta oxidation of even-chain fatty acids (mitochondrial)	Mitochondria
MAR12371	3'-S-hydroxy-pravastatin-CoA [m] + 2 CoA [m] + 2 FAD [m] + 2 H2O [m] + 2 NAD+ [m]-> 3'-S-hydroxy-pravastatin-tetranor-CoA [m] + 2 FADH2 [m] + 2 H+ [m] + 2 NADH [m] + O2 [m] + 2 acetyl-CoA [m]	HADHB; HADHA; ACADVL	produce	Drug metabolism	Mitochondria
	https://metabolicatlas.org/explore/Human-GEM/gem-browser/metabolite/MAM02553m

## Sheet: mitoNADH-mouse
Supplementary Table 1. NADH consuming/producing reactions in mouse tissues
Reaction ID (https://metabolicatlas.org/)	Equation	Genes	C/P	Subsystem	Compartment
MAR00040	4-hydroxyphenylpyruvate [m] + H+ [m] + NADH [m] -> 4-hydroxyphenyllactate [m] + NAD+ [m]		consume	Ubiquinone synthesis	Mitochondria
MAR00041	3-decaprenyl-4-hydroxybenzoate [m] + H+ [m] + NADH [m] + O2 [m] -> 3,4-dihydroxy-5-all-trans-decaprenylbenzoate [m] + H2O [m] + NAD+ [m]		consume	Ubiquinone synthesis	Mitochondria
MAR01229	12-keto-LTB4 [m] + H+ [m] + NADH [m] -> 10,11-dihydro-12-oxo-LTB4 [m] + NAD+ [m]	Hsd17b12; Ptgr1; Tecrl	consume	Leukotriene metabolism	Mitochondria
MAR01613	3alpha,7alpha,12alpha-trihydroxy-5beta-cholestan-26-al [m] + NADH [m] + O2 [m] -> 3alpha,7alpha,12alpha-trihydroxy-5beta-cholestanate [m] + H2O [m] + NAD+ [m]	Cyp27a1	consume	Bile acid biosynthesis	Mitochondria
MAR02132	23s,25-dihydroxyvitamin D3 [m] + H+ [m] + NADH [m] + O2 [m] -> 23S,25,26-trihydroxyvitamin D3 [m] + H2O [m] + NAD+ [m]	Coq6; Cyp2e1; Cyp4v3	consume	Vitamin D metabolism	Mitochondria
MAR02140	(24R)-24,25-dihydroxycalciol [m] + H+ [m] + NADH [m] + O2 [m] -> H2O [m] + NAD+ [m] + calcitetrol [m]	Cyp24a1	consume	Vitamin D metabolism	Mitochondria
MAR02767	(24R)-24,25-dihydroxycalciol [m] + H+ [m] + NADH [m] + O2 [m] -> 23S,25,26-trihydroxyvitamin D3 [m] + H2O [m] + NAD+ [m]	Cyp24a1	consume	Vitamin D metabolism	Mitochondria
MAR03040	8-Dehydrocholesterol [m] + H+ [m] + NADH [m] + O2 [m] -> 27Alpha-Hydroxy-8-Dehydrocholesterol [m] + H2O [m] + NAD+ [m]	Cyp27a1	consume	Miscellaneous	Mitochondria
MAR03296	2-trans-4-cis-decadienoyl-CoA [m] + H+ [m] + NADH [m] -> NAD+ [m] + trans-3-decenoyl-CoA [m]	Decr1; Decr2	consume	Beta oxidation of di-unsaturated fatty acids (n-6) (mitochondrial)	Mitochondria
MAR03817	3alpha,7alpha,12alpha-trihydroxy-5beta-cholestanate [m] + 2 H+ [m] + NADH [m] -> 3alpha,7alpha,12alpha-trihydroxy-5beta-cholestan-27-al [m] + H2O [m] + NAD+ [m]	Aldh7a1; Aldh1b1; Aldh2	consume	Bile acid biosynthesis	Mitochondria
MAR03837	1-pyrroline-5-carboxylate [m] + 2 H+ [m] + NADH [m] -> NAD+ [m] + proline [m]	Lefty1; Pycrl; Lefty2; Pycr2; Pycr1	consume	Arginine and proline metabolism	Mitochondria
MAR03869	GSSG [m] + H+ [m] + NADH [m] -> 2 GSH [m] + NAD+ [m]	Gsr	consume	Glutathione metabolism	Mitochondria
MAR04271	H+ [i] + NADH [m] + NADP+ [m] -> H+ [m] + NAD+ [m] + NADPH [m]	Nnt	consume	Transport reactions	Inner mitochondria + Mitochondria -> Mitochondria
MAR04471	H+ [m] + NADH [m] + thymine [m] -> NAD+ [m] + dihydrothymine [m]	Dpyd	consume	Pyrimidine metabolism	Mitochondria
MAR06921	5 H+ [m] + NADH [m] + ubiquinone [m] -> 4 H+ [i] + NAD+ [m] + ubiquinol [m]	Ndufb10; Ndufb11; Ndufb4b; Ndufb3; Ndufa13; Ndufb8; Ndufa5; Ndufs8; Ndufa10; mt-Nd1; Ndufs2; Ndufab1; Ndufa6; mt-Nd4l; Ndufv1; Ndufa9; mt-Nd4; mt-Nd2; Ndufs5; Ndufs3; mt-Nd6; Ndufc1; Ndufa12; mt-Nd3; Ndufv3; Ndufs6; Ndufa1; Ndufs1; Ndufa4; Ndufb9; Ndufa11; mt-Nd5; Ndufb5; Ndufc2; Ndufb7; Ndufb2; Ndufa8; Ndufv2; Ndufa2; Ndufs7; Ndufs4; Ndufa3; Ndufb6	consume	Oxidative phosphorylation	Mitochondria -> Inner mitochondria + Mitochondria
MAR11565	H+ [m] + NADH [m] + succinate semialdehyde [m] -> 4-Hydroxy-Butyrate [m] + NAD+ [m]		consume	Alanine, aspartate and glutamate metabolism	Mitochondria
MAR01130	20-OH-LTB4 [m] + NAD+ [m] <-> 20-oxo-LTB4 [m] + H+ [m] + NADH [m]	Adh6b; Adhfe1; Adh1; Adh5; Adh4; Adh7	consume/produce	Leukotriene metabolism	Mitochondria
MAR01133	20-COOH-LTB4 [m] + 2 H+ [m] + NADH [m] <-> 20-oxo-LTB4 [m] + H2O [m] + NAD+ [m]	Aldh9a1; Aldh1b1; Aldh7a1; Aldh2; Aldh3a2	consume/produce	Leukotriene metabolism	Mitochondria
MAR01220	3(S),8(S)-dihydroxy-(6E,10Z)-hexadecadienoate [m] + NAD+ [m] <-> 3-oxo-8(S)-hydroxy-hexadeca-(6E,10Z)-dienoate [m] + H+ [m] + NADH [m]	Hadha; Hadh; Hsd17b10	consume/produce	Beta oxidation of poly-unsaturated fatty acids (mitochondrial)	Mitochondria
MAR01651	(24R,25R)3alpha,7alpha,12alpha,24-tetrahydroxy-5beta-cholestanoyl-CoA [m] + NAD+ [m] <-> 3alpha,7alpha,12alpha-trihydroxy-5beta-24-oxocholestanoyl-CoA [m] + H+ [m] + NADH [m]	Hsd17b10; Hadha; Hadh	consume/produce	Steroid metabolism	Mitochondria
MAR01806	3alpha,7alpha,12alpha-trihydroxy-5beta-cholestan-27-al [m] + H+ [m] + NADH [m] <-> 5beta-cholestane-3alpha,7alpha,12alpha,27-tetraol [m] + NAD+ [m]	Cyp27a1	consume/produce	Bile acid biosynthesis	Mitochondria
MAR02188	3,4-dihydroxymandelaldehyde [m] + H2O [m] + NAD+ [m] <-> 3,4-dihydroxymandelate [m] + 2 H+ [m] + NADH [m]	Aldh3b2; Aldh1a3; Aldh3a1; Aldh3b1	consume/produce	Miscellaneous	Mitochondria
MAR02192	3-methoxy-4-hydroxyphenylacetaldehyde [m] + H2O [m] + NAD+ [m] <-> 2 H+ [m] + NADH [m] + homovanillate [m]	Aldh3b1; Aldh1a3; Aldh3a1; Aldh3b2	consume/produce	Miscellaneous	Mitochondria
MAR02196	3-methoxy-4-hydroxyphenylglycolaldehyde [m] + H2O [m] + NAD+ [m] <-> 2 H+ [m] + NADH [m] + vanillylmandelate [m]	Aldh1a3; Aldh3b2; Aldh3b1; Aldh3a1	consume/produce	Miscellaneous	Mitochondria
MAR02881	20-hydroxycholesterol [m] + NAD+ [m] <-> 7alpha-hydroxycholest-4-en-3-one [m] + H+ [m] + NADH [m]	Hsd3b6; Hsd3b1	consume/produce	Bile acid biosynthesis	Mitochondria
MAR02885	5beta-cholestane-3alpha,7alpha,26-triol [m] + NAD+ [m] <-> 3alpha,7alpha-dihydroxy-5beta-cholestan-26-al [m] + H+ [m] + NADH [m]	Cyp27a1	consume/produce	Bile acid biosynthesis	Mitochondria
MAR03209	5beta-cholestane-3alpha,7alpha,12alpha,26-tetrol [m] + NAD+ [m] <-> 3alpha,7alpha,12alpha-trihydroxy-5beta-cholestan-27-al [m] + H+ [m] + NADH [m]	Cyp27a1	consume/produce	Bile acid biosynthesis	Mitochondria
MAR03259	26-hydroxycholesterol [m] + NAD+ [m] <-> 7alpha-hydroxycholest-4-en-3-one [m] + H+ [m] + NADH [m]		consume/produce	Bile acid biosynthesis	Mitochondria
MAR03269	3(S)-3-Hydroxydodecen-(5Z)-Oyl Coenzyme A [m] + NAD+ [m] <-> 3-Oxolaur-Cis-5-Enoyl Coenzyme A [m] + H+ [m] + NADH [m]	Hadhb; Hadh; Ehhadh; Hsd17b4; Hadha; Hsd17b10	consume/produce	Fatty acid oxidation	Mitochondria
MAR03380	(3S)-3-Hydroxy-Cis-8-Tetradecenoyl Coenzyme A [m] + NAD+ [m] <-> 3-Oxo-Cis-8-Tetradecenoyl Coenzyme A [m] + H+ [m] + NADH [m]	Hsd17b4; Hsd17b10; Ehhadh; Hadh	consume/produce	Fatty acid oxidation	Mitochondria
MAR03400	H+ [m] + NAD+ [m] + androstenediol [m] <-> 5-alpha-dihydrotestosterone [m] + NADH [m]	Hsd3b1; Hsd3b6	consume/produce	Androgen metabolism	Mitochondria
MAR03454	3(S)-hydroxy-(6Z,9Z,12Z)-octadecatrienoyl-CoA [m] + NAD+ [m] <-> 3-oxo-(6Z,9Z,12Z)-octadecatrienoyl-CoA [m] + H+ [m] + NADH [m]	Hadh; Hadha; Hsd17b10	consume/produce	Omega-6 fatty acid metabolism	Mitochondria
MAR03760	24(R),25(R)-Varanoyl Coenzyme A [m] + NAD+ [m] <-> 24-Oxo-25(R)-Trihydroxycoprostanoyl Coenzyme A [m] + H+ [m] + NADH [m]	Hsd17b10; Hsd17b4; Ehhadh; Hadh	consume/produce	Fatty acid oxidation	Mitochondria
MAR03802	AKG [m] + 2 H+ [m] + NADH [m] + NH3 [m] <-> H2O [m] + NAD+ [m] + glutamate [m]	Glud1	consume/produce	Alanine, aspartate and glutamate metabolism	Mitochondria
MAR03806	2 H+ [m] + NADH [m] + glutamate [m] <-> H2O [m] + L-glutamate 5-semialdehyde [m] + NAD+ [m]	Aldh4a1	consume/produce	Arginine and proline metabolism	Mitochondria
MAR03823	(S)-3-hydroxy-2-methylbutyryl-CoA [m] + NAD+ [m] <-> 2-methylacetoacetyl-CoA [m] + H+ [m] + NADH [m]	Hsd17b10; Hadh	consume/produce	Valine, leucine, and isoleucine metabolism	Mitochondria
MAR04141	H+ [m] + NADH [m] + OAA [m] <-> NAD+ [m] + malate [m]	Mdh2	consume/produce	Tricarboxylic acid cycle and glyoxylate/dicarboxylate metabolism	Mitochondria
MAR04280	H+ [m] + NADH [m] + pyruvate [m] <-> L-lactate [m] + NAD+ [m]	Ldhal6b; Ldhc; Ldha; Uevld; Ldhb	consume/produce	Pyruvate metabolism	Mitochondria
MAR04440	5,10-methenyl-THF [m] + NADH [m] <-> 5,10-methylene-THF [m] + NAD+ [m]	Mthfd2l; Mthfd2	consume/produce	Folate metabolism	Mitochondria
MAR04461	(R)-3-hydroxybutanoate [m] + NAD+ [m] <-> H+ [m] + NADH [m] + acetoacetate [m]	Bdh2; Bdh1	consume/produce	Butanoate metabolism	Mitochondria
MAR04588	H+ [m] + NADH [m] + oxalosuccinate [m] <-> NAD+ [m] + isocitrate [m]	Idh2; Idh1	consume/produce	Tricarboxylic acid cycle and glyoxylate/dicarboxylate metabolism	Mitochondria
MAR06409	H+ [m] + NADH [m] + lipoamide [m] <-> NAD+ [m] + dihydrolipoamide [m]	Amt; Gcsh; Dld; Gldc	consume/produce	Glycine, serine and threonine metabolism	Mitochondria
MAR08069	(S)-3-sulfolactate [m] + NAD+ [m] <-> 3-sulfopyruvate [m] + H+ [m] + NADH [m]	Mdh2	consume/produce	Cysteine and methionine metabolism	Mitochondria
MAR08097	2 H+ [m] + L-erythro-4-hydroxyglutamate [m] + NADH [m] <-> H2O [m] + L-4-hydroxyglutamate semialdehyde [m] + NAD+ [m]	Aldh4a1	consume/produce	Arginine and proline metabolism	Mitochondria
MAR08437	H+ [m] + NADH [m] + lipoylprotein [m] <-> NAD+ [m] + dihydrolipoylprotein [m]	Gldc; Amt; Gcsh; Dld	consume/produce	Glycine, serine and threonine metabolism	Mitochondria
MAR08615	NADH [m] + cob(II)alamin [m] <-> H+ [m] + NAD+ [m] + cob(I)alamin [m]	Mmab; Mmaa	consume/produce	Vitamin B12 metabolism	Mitochondria
MAR00047	4-coumaroyl-CoA [m] + CoA [m] + H2O [m] + NAD+ [m] -> 4-hydroxybenzoyl-CoA [m] + H+ [m] + NADH [m] + acetyl-CoA [m]		produce	Ubiquinone synthesis	Mitochondria
MAR00051	5-hydroxyindoleacetaldehyde [m] + H2O [m] + NAD+ [m] -> 5-hydroxyindoleacetate [m] + 2 H+ [m] + NADH [m]	Aldh4a1; Aldh2; Aldh1b1	produce	Tryptophan metabolism	Mitochondria
MAR00088	3-amino-propanal [m] + H2O [m] + NAD+ [m] -> 2 H+ [m] + NADH [m] + beta-alanine [m]	Aldh4a1; Aldh1b1; Aldh2	produce	Beta-alanine metabolism	Mitochondria
MAR00459	H2O [m] + NAD+ [m] + glyceraldehyde [m] -> 2 H+ [m] + NADH [m] + glycerate [m]	Aldh3a2; Aldh1b1; Aldh9a1; Aldh7a1; Aldh2	produce	Glycerolipid metabolism	Mitochondria
MAR00751	4,8-Dimethylnonanoyl Coenzyme A [m] + CoA [m] + H2O [m] + NAD+ [m] -> 2,6-Dimethylheptanoyl Coenzyme A [m] + 3 H+ [m] + NADH [m] + acetyl-CoA [m]	Acadm	produce	Fatty acid oxidation	Mitochondria
MAR00752	6 CoA [m] + 6 FAD [m] + 6 H2O [m] + 6 NAD+ [m] + myristoyl-CoA [m] -> 6 FADH2 [m] + 6 H+ [m] + 6 NADH [m] + 7 acetyl-CoA [m]	Acads; Acadm	produce	Fatty acid oxidation	Mitochondria
MAR00755	6 CoA [m] + 6 FAD [m] + 6 H2O [m] + 6 NAD+ [m] + pentadecanoyl-CoA [m] -> 6 FADH2 [m] + 6 H+ [m] + 6 NADH [m] + 6 acetyl-CoA [m] + propanoyl-CoA [m]	Acads; Acadm	produce	Fatty acid oxidation	Mitochondria
MAR00756	7 CoA [m] + 7 FAD [m] + 7 H2O [m] + 7 NAD+ [m] + palmitoyl-CoA [m] -> 7 FADH2 [m] + 7 H+ [m] + 7 NADH [m] + 8 acetyl-CoA [m]	Acadm; Acads	produce	Fatty acid oxidation	Mitochondria
MAR00757	4 CoA [m] + 4 FAD [m] + 4 H2O [m] + 4 NAD+ [m] + palmitoyl-CoA [m] -> 4 FADH2 [m] + 4 H+ [m] + 4 NADH [m] + 4 acetyl-CoA [m] + octanoyl-CoA [m]	Acadm; Acads	produce	Fatty acid oxidation	Mitochondria
MAR00764	(2E)-hexadecenoyl-CoA [m] + 4 CoA [m] + 3 FAD [m] + 4 H2O [m] + 4 NAD+ [m] -> 3 FADH2 [m] + 4 H+ [m] + 4 NADH [m] + 4 acetyl-CoA [m] + octanoyl-CoA [m]	Acads; Acadm	produce	Fatty acid oxidation	Mitochondria
MAR00772	4 CoA [m] + 3 FAD [m] + 4 H2O [m] + 4 NAD+ [m] + palmitoleoyl-CoA [m] -> 3 FADH2 [m] + 4 H+ [m] + 4 NADH [m] + 4 acetyl-CoA [m] + octanoyl-CoA [m]	Acadm; Acads	produce	Fatty acid oxidation	Mitochondria
MAR00774	7 CoA [m] + 7 FAD [m] + 7 H2O [m] + 7 NAD+ [m] + heptadecanoyl-CoA [m] -> 7 FADH2 [m] + 7 H+ [m] + 7 NADH [m] + 7 acetyl-CoA [m] + propanoyl-CoA [m]	Acadm	produce	Fatty acid oxidation	Mitochondria
MAR00776	CoA [m] + FAD [m] + H2O [m] + NAD+ [m] + stearoyl-CoA [m] -> FADH2 [m] + H+ [m] + NADH [m] + acetyl-CoA [m] + palmitoyl-CoA [m]	Acadm; Acads	produce	Fatty acid oxidation	Mitochondria
MAR00778	(2E)-octadecenoyl-CoA [m] + 5 CoA [m] + 4 FAD [m] + 5 H2O [m] + 5 NAD+ [m] -> 4 FADH2 [m] + 5 H+ [m] + 5 NADH [m] + 5 acetyl-CoA [m] + octanoyl-CoA [m]	Acadm; Acads	produce	Fatty acid oxidation	Mitochondria
MAR00780	11-Octadecenoyl Coenzyme A [m] + 5 CoA [m] + 4 FAD [m] + 5 H2O [m] + 5 NAD+ [m] -> 4 FADH2 [m] + 5 H+ [m] + 5 NADH [m] + 5 acetyl-CoA [m] + octanoyl-CoA [m]	Acads; Acadm	produce	Fatty acid oxidation	Mitochondria
MAR00784	5 CoA [m] + 4 FAD [m] + 5 H2O [m] + 5 NAD+ [m] + oleoyl-CoA [m] -> 4 FADH2 [m] + 5 H+ [m] + 5 NADH [m] + 5 acetyl-CoA [m] + octanoyl-CoA [m]	Acads; Acadm	produce	Fatty acid oxidation	Mitochondria
MAR00785	5 CoA [m] + 3 FAD [m] + 5 H2O [m] + 5 NAD+ [m] + linoleoyl-CoA [m] -> 3 FADH2 [m] + 5 H+ [m] + 5 NADH [m] + 5 acetyl-CoA [m] + octanoyl-CoA [m]	Acads; Acadm	produce	Fatty acid oxidation	Mitochondria
MAR00788	(6Z,9Z)-octadecadienoyl-CoA [m] + 5 CoA [m] + 3 FAD [m] + 5 H2O [m] + 5 NAD+ [m] -> 3 FADH2 [m] + 5 H+ [m] + 5 NADH [m] + 5 acetyl-CoA [m] + octanoyl-CoA [m]	Acads; Acadm	produce	Fatty acid oxidation	Mitochondria
MAR00789	5 CoA [m] + 2 FAD [m] + 5 H2O [m] + 5 NAD+ [m] + linolenoyl-CoA [m] -> 2 FADH2 [m] + 5 H+ [m] + 5 NADH [m] + 5 acetyl-CoA [m] + octanoyl-CoA [m]	Acads; Acadm	produce	Fatty acid oxidation	Mitochondria
MAR00799	5 CoA [m] + 5 H2O [m] + 5 NAD+ [m] + 2 O2 [m] + gamma-linolenoyl-CoA [m] -> 5 H+ [m] + 2 H2O2 [m] + 5 NADH [m] + 5 acetyl-CoA [m] + octanoyl-CoA [m]	Acadm; Acads	produce	Fatty acid oxidation	Mitochondria
MAR00818	(6Z,9Z,12Z,15Z)-octadecatetraenoyl-CoA [m] + 5 CoA [m] + FAD [m] + 5 H2O [m] + 5 NAD+ [m] -> FADH2 [m] + 5 H+ [m] + 5 NADH [m] + 5 acetyl-CoA [m] + octanoyl-CoA [m]	Acadm; Acads	produce	Fatty acid oxidation	Mitochondria
MAR00869	CoA [m] + FAD [m] + H2O [m] + NAD+ [m] + eicosanoyl-CoA [m] -> FADH2 [m] + H+ [m] + NADH [m] + acetyl-CoA [m] + stearoyl-CoA [m]	Acadm; Acads	produce	Fatty acid oxidation	Mitochondria
MAR00874	CoA [m] + FAD [m] + H2O [m] + NAD+ [m] + dihomo-gamma-linolenoyl-CoA [m] -> FADH2 [m] + H+ [m] + NADH [m] + acetyl-CoA [m] + gamma-linolenoyl-CoA [m]	Acads; Acadm	produce	Fatty acid oxidation	Mitochondria
MAR00916	9 CoA [m] + 5 FAD [m] + 9 H2O [m] + 9 NAD+ [m] + arachidonyl-CoA [m] -> 5 FADH2 [m] + 9 H+ [m] + 9 NADH [m] + 10 acetyl-CoA [m]	Acadm; Acads	produce	Fatty acid oxidation	Mitochondria
MAR00922	(8Z,11Z,14Z,17Z)-eicosatetraenoyl-CoA [m] + CoA [m] + FAD [m] + H2O [m] + NAD+ [m] -> (6Z,9Z,12Z,15Z)-octadecatetraenoyl-CoA [m] + FADH2 [m] + H+ [m] + NADH [m] + acetyl-CoA [m]	Acadm; Acads	produce	Fatty acid oxidation	Mitochondria
MAR00923	(5Z,8Z,11Z,14Z,17Z)-eicosapentaenoyl-CoA [m] + CoA [m] + H2O [m] + NAD+ [m] -> (6Z,9Z,12Z,15Z)-octadecatetraenoyl-CoA [m] + H+ [m] + NADH [m] + acetyl-CoA [m]	Acads; Acadm	produce	Fatty acid oxidation	Mitochondria
MAR00930	(7Z,10Z,13Z,16Z)-docosatetraenoyl-CoA [m] + CoA [m] + FAD [m] + H2O [m] + NAD+ [m] -> FADH2 [m] + H+ [m] + NADH [m] + acetyl-CoA [m] + arachidonyl-CoA [m]	Acads; Acadm	produce	Fatty acid oxidation	Mitochondria
MAR00965	(4Z,7Z,10Z,13Z,16Z)-docosapentaenoyl-CoA [m] + CoA [m] + H2O [m] + NAD+ [m] + O2 [m] -> (5Z,8Z,11Z,14Z,17Z)-eicosapentaenoyl-CoA [m] + H+ [m] + H2O2 [m] + NADH [m] + acetyl-CoA [m]	Acadm; Acads	produce	Fatty acid oxidation	Mitochondria
MAR00970	(4Z,7Z,10Z,13Z,16Z,19Z)-docosahexaenoyl-CoA [m] + CoA [m] + H2O [m] + NAD+ [m] -> (5Z,8Z,11Z,14Z,17Z)-eicosapentaenoyl-CoA [m] + H+ [m] + NADH [m] + acetyl-CoA [m]	Acads; Acadm	produce	Fatty acid oxidation	Mitochondria
MAR01009	3 CoA [m] + 3 FAD [m] + 3 H2O [m] + 3 NAD+ [m] + octanoyl-CoA [m] -> 3 FADH2 [m] + 3 H+ [m] + 3 NADH [m] + 4 acetyl-CoA [m]	Acadm; Acads	produce	Fatty acid oxidation	Mitochondria
MAR01101	NAD+ [m] + leukotriene B4 [m] -> 12-keto-LTB4 [m] + H+ [m] + NADH [m]	Dhrs4; Cbr1; Cbr3	produce	Leukotriene metabolism	Mitochondria
MAR01165	3(S),12(R)-dihydroxy-5-oxo-eicosa-(8E,10E,14Z)-trienoyl-CoA [m] + NAD+ [m] -> 3,5-dioxo-12(R)-hydroxy-eicosa-(8E,10E,14Z)-trienoyl-CoA [m] + H+ [m] + NADH [m]	Hadha; Hsd17b10; Hadh	produce	Leukotriene metabolism	Mitochondria
MAR01178	3(S),8(R)-dihydroxy-(6E,10Z)-hexadecadienoate [m] + NAD+ [m] -> 3-oxo-8(R)-hydroxy-hexadeca-(6E,10Z)-dienoate [m] + H+ [m] + NADH [m]	Hsd17b10; Hadh; Hadha	produce	Beta oxidation of poly-unsaturated fatty acids (mitochondrial)	Mitochondria
MAR01183	3(S),6(R)-dihydroxy-tetradec-(8Z)-enoate [m] + NAD+ [m] -> 3-oxo-6(R)-hydroxy-tetradec-8-cis-enoate [m] + H+ [m] + NADH [m]	Hsd17b10; Hadha; Hadh	produce	Beta oxidation of poly-unsaturated fatty acids (mitochondrial)	Mitochondria
MAR01208	3(S),12(S)-dihydroxy-5-oxo-eicosa-(8E,10E,14Z)-trienoyl-CoA [m] + NAD+ [m] -> 3,5-dioxo-12(S)-hydroxy-eicosa-(8E,10E,14Z)-trienoyl-CoA [m] + H+ [m] + NADH [m]	Hadh; Hadha; Hsd17b10	produce	Leukotriene metabolism	Mitochondria
MAR01225	3(S),6(S)-dihydroxy-tetradec-(8Z)-enoate [m] + NAD+ [m] -> 3-oxo-6(S)-hydroxy-tetradec-(8Z)-enoate [m] + H+ [m] + NADH [m]	Hsd17b10; Hadha; Hadh	produce	Beta oxidation of poly-unsaturated fatty acids (mitochondrial)	Mitochondria
MAR01247	20-COOH-LTB4 [m] + CoA [m] + FAD [m] + H2O [m] + NAD+ [m] -> 18-COOH-LTB4 [m] + FADH2 [m] + H+ [m] + NADH [m] + acetyl-CoA [m]		produce	Leukotriene metabolism	Mitochondria
MAR01257	20-CoA-20-oxo-18r-hydroxy-LTB4 [m] + NAD+ [m] -> 18,20-dioxo-20-CoA-LTB4 [m] + H+ [m] + NADH [m]	Hadh; Hsd17b10; Hadha	produce	Leukotriene metabolism	Mitochondria
MAR01274	3(S),5(S),12(R)-trihydroxy-eicosa-8-trans-6,14-cis-trienoyl-CoA [m] + NAD+ [m] -> 3-oxo-5(S),12(R)-dihydroxy-eicosa-8-trans-6,14-cis-trienoyl-CoA [m] + H+ [m] + NADH [m]	Hadh; Hsd17b10; Hadha	produce	Leukotriene metabolism	Mitochondria
MAR01372	D-glucurono-6,3-lactone [m] + 2 H2O [m] + NAD+ [m] -> D-glucarate [m] + 3 H+ [m] + NADH [m]	Aldh1b1; Aldh4a1; Aldh2	produce	Vitamin C metabolism	Mitochondria
MAR01474	D-lactaldehyde [m] + H2O [m] + NAD+ [m] -> D-lactate [m] + 2 H+ [m] + NADH [m]	Aldh6a1; Aldh2; Aldh18a1; Aldh4a1; Aldh5a1; Aldh1b1	produce	Pyruvate metabolism	Mitochondria
MAR01523	H2O [m] + N4-acetylaminobutanal [m] + NAD+ [m] -> 4-acetamidobutanoate [m] + 2 H+ [m] + NADH [m]	Aldh4a1; Aldh1b1; Aldh2	produce	Arginine and proline metabolism	Mitochondria
MAR01609	5beta-cholestane-3alpha,7alpha,12alpha,26-tetrol [m] + NAD+ [m] -> 3alpha,7alpha,12alpha-trihydroxy-5beta-cholestan-26-al [m] + H+ [m] + NADH [m]	Cyp27a1	produce	Bile acid biosynthesis	Mitochondria
MAR01689	5beta-cholestane-3alpha,7alpha,27-triol [m] + NAD+ [m] -> 3alpha,7alpha-dihydroxy-5beta-cholestan-27-al [m] + H+ [m] + NADH [m]	Cyp27a1	produce	Bile acid biosynthesis	Mitochondria
MAR03109	3-hydroxydocosanoyl-CoA [m] + NAD+ [m] -> 3-oxodocosanoyl-CoA [m] + H+ [m] + NADH [m]	Hsd17b10; Hadh; Hadha	produce	Beta oxidation of even-chain fatty acids (mitochondrial)	Mitochondria
MAR03113	3-hydroxyeicosanoyl-CoA [m] + NAD+ [m] -> 3-oxoeicosanoyl-CoA [m] + H+ [m] + NADH [m]	Hadha; Hsd17b10; Hadh	produce	Beta oxidation of even-chain fatty acids (mitochondrial)	Mitochondria
MAR03117	3-hydroxyoctadecanoyl-CoA [m] + NAD+ [m] -> 3-oxooctadecanoyl-CoA [m] + H+ [m] + NADH [m]	Hadh; Hsd17b10; Hadha	produce	Beta oxidation of even-chain fatty acids (mitochondrial)	Mitochondria
MAR03123	(S)-3-hydroxyhexadecanoyl-CoA [m] + NAD+ [m] -> 3-oxopalmitoyl-CoA [m] + H+ [m] + NADH [m]	Hadha; Hadh; Hsd17b10	produce	Beta oxidation of even-chain fatty acids (mitochondrial)	Mitochondria
MAR03130	(S)-3-hydroxytetradecanoyl-CoA [m] + NAD+ [m] -> 3-oxotetradecanoyl-CoA [m] + H+ [m] + NADH [m]	Hadha; Hadh; Hsd17b10	produce	Beta oxidation of even-chain fatty acids (mitochondrial)	Mitochondria
MAR03137	(S)-3-hydroxydodecanoyl-CoA [m] + NAD+ [m] -> 3-oxododecanoyl-CoA [m] + H+ [m] + NADH [m]	Hadh; Hadha; Hsd17b10	produce	Beta oxidation of even-chain fatty acids (mitochondrial)	Mitochondria
MAR03144	(S)-hydroxydecanoyl-CoA [m] + NAD+ [m] -> 3-oxodecanoyl-CoA [m] + H+ [m] + NADH [m]	Hadha; Hsd17b10; Hadh	produce	Beta oxidation of even-chain fatty acids (mitochondrial)	Mitochondria
MAR03151	(S)-hydroxyoctanoyl-CoA [m] + NAD+ [m] -> 3-oxooctanoyl-CoA [m] + H+ [m] + NADH [m]	Hsd17b10; Hadh; Hadha	produce	Beta oxidation of even-chain fatty acids (mitochondrial)	Mitochondria
MAR03158	(S)-hydroxyhexanoyl-CoA [m] + NAD+ [m] -> 3-oxohexanoyl-CoA [m] + H+ [m] + NADH [m]	Hadh; Hadha; Hsd17b10	produce	Beta oxidation of even-chain fatty acids (mitochondrial)	Mitochondria
MAR03166	(S)-3-hydroxybutyryl-CoA [m] + NAD+ [m] -> H+ [m] + NADH [m] + acetoacetyl-CoA [m]	Hsd17b10; Hadha; Hadh	produce	Tryptophan metabolism	Mitochondria
MAR03172	3-hydroxyheneicosanoyl-CoA [m] + NAD+ [m] -> 3-oxoheneicosanoyl-CoA [m] + H+ [m] + NADH [m]	Hadh; Hadha; Hsd17b10	produce	Beta oxidation of odd-chain fatty acids (mitochondrial)	Mitochondria
MAR03176	3-hydroxynonadecanoyl-CoA [m] + NAD+ [m] -> 3-oxononadecanoyl-CoA [m] + H+ [m] + NADH [m]	Hsd17b10; Hadh; Hadha	produce	Beta oxidation of odd-chain fatty acids (mitochondrial)	Mitochondria
MAR03180	3-hydroxyheptadecanoyl-CoA [m] + NAD+ [m] -> 3-oxoheptadecanoyl-CoA [m] + H+ [m] + NADH [m]	Hadh; Hadha; Hsd17b10	produce	Beta oxidation of odd-chain fatty acids (mitochondrial)	Mitochondria
MAR03184	3-hydroxypentadecanoyl-CoA [m] + NAD+ [m] -> 3-oxopentadecanoyl-CoA [m] + H+ [m] + NADH [m]	Hsd17b10; Hadha; Hadh	produce	Beta oxidation of odd-chain fatty acids (mitochondrial)	Mitochondria
MAR03188	3-hydroxytridecanoyl-CoA [m] + NAD+ [m] -> 3-oxotridecanoyl-CoA [m] + H+ [m] + NADH [m]	Hadha; Hsd17b10; Hadh	produce	Beta oxidation of odd-chain fatty acids (mitochondrial)	Mitochondria
MAR03192	3-hydroxyundecanoyl-CoA [m] + NAD+ [m] -> 3-oxoundecanoyl-CoA [m] + H+ [m] + NADH [m]	Hsd17b10; Hadh; Hadha	produce	Beta oxidation of odd-chain fatty acids (mitochondrial)	Mitochondria
MAR03196	3-hydroxynonanoyl-CoA [m] + NAD+ [m] -> 3-oxononanoyl-CoA [m] + H+ [m] + NADH [m]	Hadha; Hsd17b10; Hadh	produce	Beta oxidation of odd-chain fatty acids (mitochondrial)	Mitochondria
MAR03200	3-hydroxyheptanoyl-CoA [m] + NAD+ [m] -> 3-oxoheptanoyl-CoA [m] + H+ [m] + NADH [m]	Hadha; Hadh; Hsd17b10	produce	Beta oxidation of odd-chain fatty acids (mitochondrial)	Mitochondria
MAR03204	3-hydroxypentanoyl-CoA [m] + NAD+ [m] -> 3-oxopentanoyl-CoA [m] + H+ [m] + NADH [m]	Hsd17b10; Hadha; Hadh	produce	Beta oxidation of odd-chain fatty acids (mitochondrial)	Mitochondria
MAR03220	3(S)-hydroxy-13-cis-docosenoyl-CoA [m] + NAD+ [m] -> 3-oxo-13cis-docosenoyl-CoA [m] + H+ [m] + NADH [m]	Hsd17b10; Hadha; Hadh	produce	Beta oxidation of unsaturated fatty acids (n-9) (mitochondrial)	Mitochondria
MAR03224	3(S)-hydroxy-11-cis-eicosenoyl-CoA [m] + NAD+ [m] -> 3-oxo-11-cis-eicosenoyl-CoA [m] + H+ [m] + NADH [m]	Hsd17b10; Hadha; Hadh	produce	Beta oxidation of unsaturated fatty acids (n-9) (mitochondrial)	Mitochondria
MAR03228	(S)-3-hydroxyoleyleoyl-CoA [m] + NAD+ [m] -> 3-oxooleoyl-CoA [m] + H+ [m] + NADH [m]	Hadha; Hsd17b10; Hadh	produce	Beta oxidation of unsaturated fatty acids (n-9) (mitochondrial)	Mitochondria
MAR03232	(S)-3-hydroxy-7-hexadecenoyl-CoA [m] + NAD+ [m] -> 3-oxo-7-hexadecenoyl-CoA [m] + H+ [m] + NADH [m]	Hadh; Hadha; Hsd17b10	produce	Beta oxidation of unsaturated fatty acids (n-9) (mitochondrial)	Mitochondria
MAR03236	NAD+ [m] + cis-(3S)-hydroxytetradec-5-enoyl-CoA [m] -> 3-oxomyrist-5-enoyl-CoA [m] + H+ [m] + NADH [m]	Hadh; Hsd17b10; Hadha	produce	Beta oxidation of unsaturated fatty acids (n-9) (mitochondrial)	Mitochondria
MAR03242	3(S)-hydroxy-13-cis-eicosenoyl-CoA [m] + NAD+ [m] -> 3-oxo-13-cis-eicosenoyl-CoA [m] + H+ [m] + NADH [m]	Hadh; Hadha; Hsd17b10	produce	Beta oxidation of unsaturated fatty acids (n-7) (mitochondrial)	Mitochondria
MAR03246	(S)-3-hydroxy-11-cis-octadecenoyl-CoA [m] + NAD+ [m] -> 3-oxo-11-cis-octadecenoyl-CoA [m] + H+ [m] + NADH [m]	Hadh; Hsd17b10; Hadha	produce	Beta oxidation of unsaturated fatty acids (n-7) (mitochondrial)	Mitochondria
MAR03254	(S)-3-hydroxypalmitoleoyl-CoA [m] + NAD+ [m] -> 3-oxopalmitoleoyl-CoA [m] + H+ [m] + NADH [m]	Hsd17b10; Hadha; Hadh	produce	Beta oxidation of unsaturated fatty acids (n-7) (mitochondrial)	Mitochondria
MAR03262	NAD+ [m] + cis-(3S)-hydroxytetradec-7-enoyl-CoA [m] -> 3-oxomyrist-7-enoyl-CoA [m] + H+ [m] + NADH [m]	Hadh; Hadha; Hsd17b10	produce	Beta oxidation of unsaturated fatty acids (n-7) (mitochondrial)	Mitochondria
MAR03278	(3S)-3-hydroxylinoleoyl-CoA [m] + NAD+ [m] -> 3-oxolinoleoyl-CoA [m] + H+ [m] + NADH [m]	Hadha; Hsd17b10; Hadh	produce	Beta oxidation of di-unsaturated fatty acids (n-6) (mitochondrial)	Mitochondria
MAR03282	(3S)-3-hydroxy-cis,cis-palmito-7,10-dienoyl-CoA [m] + NAD+ [m] -> 3-oxo-cis,cis-7,10-hexadecadienoyl-CoA [m] + H+ [m] + NADH [m]	Hsd17b10; Hadh; Hadha	produce	Beta oxidation of di-unsaturated fatty acids (n-6) (mitochondrial)	Mitochondria
MAR03286	3(S)-hydroxy-(5Z,8Z)-tetradecadienoyl-CoA [m] + NAD+ [m] -> 3-oxo-cis,cis-5,8-tetradecadienoyl-CoA [m] + H+ [m] + NADH [m]	Hadha; Hsd17b10; Hadh	produce	Beta oxidation of di-unsaturated fatty acids (n-6) (mitochondrial)	Mitochondria
MAR03292	(3S)-3-hydroxydodec-cis-6-enoyl-CoA [m] + NAD+ [m] -> 3-oxolaur-6-cis-enoyl-CoA [m] + H+ [m] + NADH [m]	Hadh; Hsd17b10; Hadha	produce	Beta oxidation of di-unsaturated fatty acids (n-6) (mitochondrial)	Mitochondria
MAR03396	(10Z)-heptadecenoyl-CoA [m] + 7 CoA [m] + 6 FAD [m] + 7 H2O [m] + 7 NAD+ [m] -> 6 FADH2 [m] + 7 H+ [m] + 7 NADH [m] + 7 acetyl-CoA [m] + propanoyl-CoA [m]		produce	Beta oxidation of odd-chain fatty acids (mitochondrial)	Mitochondria
MAR03397	9-heptadecenoyl-CoA [m] + 7 CoA [m] + 6 FAD [m] + 7 H2O [m] + 7 NAD+ [m] -> 6 FADH2 [m] + 7 H+ [m] + 7 NADH [m] + 7 acetyl-CoA [m] + propanoyl-CoA [m]		produce	Beta oxidation of odd-chain fatty acids (mitochondrial)	Mitochondria
MAR03398	(9E)-tetradecenoyl-CoA [m] + 6 CoA [m] + 5 FAD [m] + 6 H2O [m] + 6 NAD+ [m] -> 5 FADH2 [m] + 6 H+ [m] + 6 NADH [m] + 7 acetyl-CoA [m]	Hsd17b10; Hadh; Acadvl; Acaa2; Echs1; Hadhb; Acadm; Acaa1a; Acaa1b; Acadl; Acad9; Hadha	produce	Beta oxidation of even-chain fatty acids (mitochondrial)	Mitochondria
MAR03406	(13Z)-octadecenoyl-CoA [m] + 8 CoA [m] + 7 FAD [m] + 8 H2O [m] + 8 NAD+ [m] -> 7 FADH2 [m] + 8 H+ [m] + 8 NADH [m] + 9 acetyl-CoA [m]	Hadhb; Acadvl; Hadh; Hsd17b10; Acaa1b; Hadha; Echs1; Acaa1a; Acad9; Acadl; Acaa2; Acadm	produce	Beta oxidation of even-chain fatty acids (mitochondrial)	Mitochondria
MAR03407	(9E)-octadecenoyl-CoA [m] + 8 CoA [m] + 7 FAD [m] + 8 H2O [m] + 8 NAD+ [m] -> 7 FADH2 [m] + 8 H+ [m] + 8 NADH [m] + 9 acetyl-CoA [m]	Acadvl; Acaa1a; Acaa2; Acaa1b; Acad9; Hsd17b10; Hadha; Acadl; Acadm; Echs1; Hadh; Hadhb	produce	Beta oxidation of even-chain fatty acids (mitochondrial)	Mitochondria
MAR03408	(7Z)-octadecenoyl-CoA [m] + 8 CoA [m] + 7 FAD [m] + 8 H2O [m] + 8 NAD+ [m] -> 7 FADH2 [m] + 8 H+ [m] + 8 NADH [m] + 9 acetyl-CoA [m]	Hadh; Acad9; Acadm; Echs1; Acadvl; Acaa1a; Hadha; Acaa2; Acadl; Hsd17b10; Acaa1b; Hadhb	produce	Beta oxidation of even-chain fatty acids (mitochondrial)	Mitochondria
MAR03409	(6Z,9Z)-octadecadienoyl-CoA [m] + 8 CoA [m] + 6 FAD [m] + 8 H2O [m] + 8 NAD+ [m] -> 6 FADH2 [m] + 8 H+ [m] + 8 NADH [m] + 9 acetyl-CoA [m]	Acadm; Hadh; Hadha; Acaa2; Acad9; Acadvl; Hadhb; Acadl; Echs1; Hsd17b10; Acaa1a; Acaa1b	produce	Beta oxidation of even-chain fatty acids (mitochondrial)	Mitochondria
MAR03411	9-eicosenoyl-CoA [m] + 9 CoA [m] + 8 FAD [m] + 9 H2O [m] + 9 NAD+ [m] -> 8 FADH2 [m] + 9 H+ [m] + 9 NADH [m] + 10 acetyl-CoA [m]	Acadm; Echs1; Hadh; Acaa2; Acaa1b; Acad9; Acadvl; Acaa1a; Hadha; Hsd17b10; Acadl; Hadhb	produce	Beta oxidation of even-chain fatty acids (mitochondrial)	Mitochondria
MAR03413	(8Z,11Z)-eicosadienoyl-CoA [m] + 9 CoA [m] + 7 FAD [m] + 9 H2O [m] + 9 NAD+ [m] -> 7 FADH2 [m] + 9 H+ [m] + 9 NADH [m] + 10 acetyl-CoA [m]	Hadhb; Hsd17b10; Acaa2; Acad9; Acaa1a; Echs1; Hadh; Hadha; Acadl; Acadm; Acadvl; Acaa1b	produce	Beta oxidation of even-chain fatty acids (mitochondrial)	Mitochondria
MAR03414	(5Z,8Z,11Z)-eicosatrienoyl-CoA [m] + 9 CoA [m] + 6 FAD [m] + 9 H2O [m] + 9 NAD+ [m] -> 6 FADH2 [m] + 9 H+ [m] + 9 NADH [m] + 10 acetyl-CoA [m]	Hsd17b10; Hadhb; Acaa1b; Acaa2; Acadm; Echs1; Acaa1a; Acadl; Acad9; Acadvl; Hadh; Hadha	produce	Beta oxidation of even-chain fatty acids (mitochondrial)	Mitochondria
MAR03416	(11Z)-docosenoyl-CoA [m] + 10 CoA [m] + 9 FAD [m] + 10 H2O [m] + 10 NAD+ [m] -> 9 FADH2 [m] + 10 H+ [m] + 10 NADH [m] + 11 acetyl-CoA [m]	Acadvl; Acadl; Acaa2; Acad9; Acadm; Hadha; Hadh; Echs1; Hsd17b10; Acaa1a; Hadhb; Acaa1b	produce	Beta oxidation of even-chain fatty acids (mitochondrial)	Mitochondria
MAR03421	(7Z,10Z,13Z,16Z)-docosatetraenoyl-CoA [m] + 10 CoA [m] + 6 FAD [m] + 10 H2O [m] + 10 NAD+ [m] -> 6 FADH2 [m] + 10 H+ [m] + 10 NADH [m] + 11 acetyl-CoA [m]	Acad9; Hsd17b10; Acadm; Echs1; Hadh; Hadhb; Acadvl; Hadha; Acaa2; Acaa1b; Acaa1a; Acadl	produce	Beta oxidation of even-chain fatty acids (mitochondrial)	Mitochondria
MAR03422	(4Z,7Z,10Z,13Z,16Z)-docosapentaenoyl-CoA [m] + 10 CoA [m] + 5 FAD [m] + 10 H2O [m] + 10 NAD+ [m] -> 5 FADH2 [m] + 10 H+ [m] + 10 NADH [m] + 11 acetyl-CoA [m]	Acaa1b; Acadm; Acad9; Hsd17b10; Acadl; Acaa2; Echs1; Acadvl; Hadha; Hadhb; Hadh; Acaa1a	produce	Beta oxidation of even-chain fatty acids (mitochondrial)	Mitochondria
MAR03423	(11Z,14Z)-eicosadienoyl-CoA [m] + 9 CoA [m] + 7 FAD [m] + 9 H2O [m] + 9 NAD+ [m] -> 7 FADH2 [m] + 9 H+ [m] + 9 NADH [m] + 10 acetyl-CoA [m]	Acaa1a; Acadm; Hadhb; Hadh; Acaa1b; Acadvl; Acadl; Echs1; Acaa2; Acad9; Hsd17b10; Hadha	produce	Beta oxidation of even-chain fatty acids (mitochondrial)	Mitochondria
MAR03424	(13Z,16Z)-docosadienoyl-CoA [m] + 10 CoA [m] + 8 FAD [m] + 10 H2O [m] + 10 NAD+ [m] -> 8 FADH2 [m] + 10 H+ [m] + 10 NADH [m] + 11 acetyl-CoA [m]	Hsd17b10; Acadm; Acaa2; Echs1; Acaa1b; Hadh; Acadl; Acadvl; Acaa1a; Hadha; Hadhb; Acad9	produce	Beta oxidation of even-chain fatty acids (mitochondrial)	Mitochondria
MAR03425	10,13,16-docosatrienoyl-CoA [m] + 10 CoA [m] + 7 FAD [m] + 10 H2O [m] + 10 NAD+ [m] -> 7 FADH2 [m] + 10 H+ [m] + 10 NADH [m] + 11 acetyl-CoA [m]	Echs1; Acadvl; Acaa1a; Acadm; Hadhb; Acadl; Acaa1b; Hadh; Acaa2; Hsd17b10; Acad9; Hadha	produce	Beta oxidation of even-chain fatty acids (mitochondrial)	Mitochondria
MAR03426	8 CoA [m] + 5 FAD [m] + 8 H2O [m] + 8 NAD+ [m] + linolenoyl-CoA [m] -> 5 FADH2 [m] + 8 H+ [m] + 8 NADH [m] + 9 acetyl-CoA [m]	Hadha; Acadm; Hadh; Acadvl; Acaa2; Hadhb; Acaa1a; Acaa1b; Hsd17b10; Acadl; Acad9; Echs1	produce	Beta oxidation of even-chain fatty acids (mitochondrial)	Mitochondria
MAR03427	(8Z,11Z,14Z,17Z)-eicosatetraenoyl-CoA [m] + 9 CoA [m] + 5 FAD [m] + 9 H2O [m] + 9 NAD+ [m] -> 5 FADH2 [m] + 9 H+ [m] + 9 NADH [m] + 10 acetyl-CoA [m]	Acadvl; Hsd17b10; Acaa2; Acadm; Hadhb; Acadl; Acaa1a; Acaa1b; Echs1; Hadha; Acad9; Hadh	produce	Beta oxidation of even-chain fatty acids (mitochondrial)	Mitochondria
MAR03428	(5Z,8Z,11Z,14Z,17Z)-eicosapentaenoyl-CoA [m] + 9 CoA [m] + 4 FAD [m] + 9 H2O [m] + 9 NAD+ [m] -> 4 FADH2 [m] + 9 H+ [m] + 9 NADH [m] + 10 acetyl-CoA [m]	Acaa1b; Acad9; Acaa2; Echs1; Hadhb; Hsd17b10; Acadvl; Hadh; Acadl; Acadm; Acaa1a; Hadha	produce	Beta oxidation of even-chain fatty acids (mitochondrial)	Mitochondria
MAR03429	(7Z,10Z,13Z,16Z,19Z)-docosapentaenoyl-CoA [m] + 10 CoA [m] + 5 FAD [m] + 10 H2O [m] + 10 NAD+ [m] -> 5 FADH2 [m] + 10 H+ [m] + 10 NADH [m] + 11 acetyl-CoA [m]	Acadm; Acaa1a; Acaa1b; Acaa2; Hadha; Acadvl; Hadhb; Echs1; Acadl; Acad9; Hsd17b10; Hadh	produce	Beta oxidation of even-chain fatty acids (mitochondrial)	Mitochondria
MAR03430	(4Z,7Z,10Z,13Z,16Z,19Z)-docosahexaenoyl-CoA [m] + 10 CoA [m] + 4 FAD [m] + 10 H2O [m] + 10 NAD+ [m] -> 4 FADH2 [m] + 10 H+ [m] + 10 NADH [m] + 11 acetyl-CoA [m]	Acaa1a; Acadl; Acadm; Acad9; Hadha; Hadh; Acaa1b; Acadvl; Echs1; Hsd17b10; Acaa2; Hadhb	produce	Beta oxidation of even-chain fatty acids (mitochondrial)	Mitochondria
MAR03431	(11Z,14Z,17Z)-eicosatrienoyl-CoA [m] + 9 CoA [m] + 6 FAD [m] + 9 H2O [m] + 9 NAD+ [m] -> 6 FADH2 [m] + 9 H+ [m] + 9 NADH [m] + 10 acetyl-CoA [m]	Acadvl; Acadl; Hsd17b10; Acaa1a; Acadm; Hadh; Hadha; Echs1; Acaa2; Acaa1b; Hadhb; Acad9	produce	Beta oxidation of even-chain fatty acids (mitochondrial)	Mitochondria
MAR03432	13,16,19-docosatrienoyl-CoA [m] + 10 CoA [m] + 7 FAD [m] + 10 H2O [m] + 10 NAD+ [m] -> 7 FADH2 [m] + 10 H+ [m] + 10 NADH [m] + 11 acetyl-CoA [m]	Acadm; Acad9; Acaa1b; Acadvl; Hsd17b10; Hadha; Acaa1a; Hadhb; Echs1; Acaa2; Hadh; Acadl	produce	Beta oxidation of even-chain fatty acids (mitochondrial)	Mitochondria
MAR03433	10,13,16,19-docosatetraenoyl-CoA [m] + 10 CoA [m] + 6 FAD [m] + 10 H2O [m] + 10 NAD+ [m] -> 6 FADH2 [m] + 10 H+ [m] + 10 NADH [m] + 11 acetyl-CoA [m]	Hadh; Acadl; Acaa2; Hadhb; Acaa1a; Acad9; Acadvl; Acadm; Hadha; Acaa1b; Echs1; Hsd17b10	produce	Beta oxidation of even-chain fatty acids (mitochondrial)	Mitochondria
MAR03450	3(S)-hydroxy-dihomo-gamma-linolenoyl-CoA [m] + NAD+ [m] -> 3-oxo-dihomo-gamma-linolenoyl-CoA [m] + H+ [m] + NADH [m]	Hadh; Hsd17b10; Hadha	produce	Omega-6 fatty acid metabolism	Mitochondria
MAR03524	3(S)-hydroxy-4(R),8-dimethyl-nonanoyl-CoA [m] + NAD+ [m] -> 3-oxo-4(R),8-dimethyl-nonanoyl-CoA [m] + H+ [m] + NADH [m]	Hsd17b10; Hadh; Hadha	produce	Beta oxidation of branched-chain fatty acids (mitochondrial)	Mitochondria
MAR03529	3(S)-hydroxy-2(S),6-dimethyl-heptanoyl-CoA [m] + NAD+ [m] -> 3-oxo-(2S)-methylisocapryloyl-CoA [m] + H+ [m] + NADH [m]	Hadh; Hsd17b10; Hadha	produce	Beta oxidation of branched-chain fatty acids (mitochondrial)	Mitochondria
MAR03533	3(S)-hydroxy-4-methyl-pentanoyl-CoA [m] + NAD+ [m] -> 3-oxo-4-methyl-pentanoyl-CoA [m] + H+ [m] + NADH [m]	Hsd17b10; Hadha; Hadh	produce	Beta oxidation of branched-chain fatty acids (mitochondrial)	Mitochondria
MAR03748	3-methyl-2-oxobutyrate [m] + CoA [m] + NAD+ [m] -> CO2 [m] + NADH [m] + isobutyryl-CoA [m]	Bckdha; Bckdhb; Tmem91	produce	Valine, leucine, and isoleucine metabolism	Mitochondria
MAR03757	3-hydroxyisobutyrate [m] + NAD+ [m] -> 2-methyl-3-oxopropanoate [m] + H+ [m] + NADH [m]	Hsd17b10; Hibadh; Hadh	produce	Valine, leucine, and isoleucine metabolism	Mitochondria
MAR03759	2-methyl-3-oxopropanoate [m] + H2O [m] + NAD+ [m] -> 2 H+ [m] + NADH [m] + methylmalonate [m]	Aox1; Aldh9a1; Aldh3a2; Aldh1b1; Aldh7a1; Aldh2	produce	Valine, leucine, and isoleucine metabolism	Mitochondria
MAR03761	2-methyl-3-oxopropanoate [m] + CoA [m] + NAD+ [m] -> (R)-methylmalonyl-CoA [m] + H+ [m] + NADH [m]	Aldh6a1	produce	Valine, leucine, and isoleucine metabolism	Mitochondria
MAR03767	4-methyl-2-oxopentanoate [m] + CoA [m] + NAD+ [m] -> CO2 [m] + NADH [m] + isovaleryl-CoA [m]	Tmem91; Bckdhb; Bckdha	produce	Valine, leucine, and isoleucine metabolism	Mitochondria
MAR03780	2-oxo-3-methylvalerate [m] + CoA [m] + NAD+ [m] -> 2-methylbutyryl-CoA [m] + CO2 [m] + NADH [m]	Bckdha; Tmem91; Bckdhb	produce	Valine, leucine, and isoleucine metabolism	Mitochondria
MAR03795	2-methyl-3-oxopropanoate [m] + CoA [m] + NAD+ [m] -> CO2 [m] + NADH [m] + propanoyl-CoA [m]	Aldh6a1	produce	Valine, leucine, and isoleucine metabolism	Mitochondria
MAR03800	2-oxobutyrate [m] + CoA [m] + NAD+ [m] -> CO2 [m] + NADH [m] + propanoyl-CoA [m]	Dld; Dbt; Bckdhb; Bckdha	produce	Propanoate metabolism	Mitochondria
MAR03822	1-pyrroline-5-carboxylate [m] + 2 H2O [m] + NAD+ [m] -> H+ [m] + NADH [m] + glutamate [m]	Aldh4a1	produce	Alanine, aspartate and glutamate metabolism	Mitochondria
MAR03923	NAD+ [m] + THF [m] + glycine [m] -> 5,10-methylene-THF [m] + CO2 [m] + H+ [m] + NADH [m] + NH3 [m]	Gcsh; Amt; Dld; Gldc	produce	Folate metabolism	Mitochondria
MAR03957	NAD+ [m] + isocitrate [m] -> AKG [m] + CO2 [m] + NADH [m]	Idh3b; Idh3g; Idh3a	produce	Tricarboxylic acid cycle and glyoxylate/dicarboxylate metabolism	Mitochondria
MAR04087	NAD+ [m] + malate [m] -> CO2 [m] + NADH [m] + pyruvate [m]	Me2; Me3	produce	Pyruvate metabolism	Mitochondria
MAR04137	CoA [m] + NAD+ [m] + pyruvate [m] -> CO2 [m] + NADH [m] + acetyl-CoA [m]	Pdha2; Pdhb; Pdha1; Dld; Dlat; Pdhx	produce	Glycolysis / Gluconeogenesis	Mitochondria
MAR04239	2-oxoadipate [m] + CoA [m] + NAD+ [m] -> CO2 [m] + NADH [m] + glutaryl-CoA [m]	Ogdh; Dlst; Dld	produce	Lysine metabolism	Mitochondria
MAR04282	3-oxopropanoate [m] + CoA [m] + NAD+ [m] -> CO2 [m] + NADH [m] + acetyl-CoA [m]	Aldh6a1	produce	Propanoate metabolism	Mitochondria
MAR04285	H2O [m] + NAD+ [m] + succinate semialdehyde [m] -> 2 H+ [m] + NADH [m] + succinate [m]	D130043K22Rik; Aldh5a1	produce	Alanine, aspartate and glutamate metabolism	Mitochondria
MAR04497	NAD+ [m] + hydracrylate [m] -> 3-oxopropanoate [m] + H+ [m] + NADH [m]	Dhcr24	produce	Propanoate metabolism	Mitochondria
MAR04667	H2O [m] + NAD+ [m] + saccharopine [m] -> 2-aminoadipate 6-semialdehyde [m] + H+ [m] + NADH [m] + glutamate [m]	Sccpdh; Aass	produce	Lysine metabolism	Mitochondria
MAR04685	H2O [m] + NAD+ [m] + phenylacetaldehyde [m] -> 2 H+ [m] + NADH [m] + phenylacetate [m]	Aldh3a1; Aldh3b1; Aldh1a3; Aldh3b2	produce	Tyrosine metabolism	Mitochondria
MAR04688	4-aminobutanal [m] + H2O [m] + NAD+ [m] -> 4-aminobutyrate [m] + 2 H+ [m] + NADH [m]	Aldh1b1; Aldh3a2; Aldh2; Aldh7a1; Aldh9a1	produce	Beta-alanine metabolism	Mitochondria
MAR04739	2-aminoadipate 6-semialdehyde [m] + H2O [m] + NAD+ [m] -> 2 H+ [m] + L-2-aminoadipate [m] + NADH [m]	Aldh7a1	produce	Lysine metabolism	Mitochondria
MAR04779	NAD+ [m] + trans-4-hydroxy-L-proline [m] -> 2 H+ [m] + L-1-pyrroline-3-hydroxy-5-carboxylate [m] + NADH [m]	Pycrl; Pycr2; Pycr1; Lefty2; Lefty1	produce	Arginine and proline metabolism	Mitochondria
MAR04784	2 H2O [m] + L-1-pyrroline-3-hydroxy-5-carboxylate [m] + NAD+ [m] -> H+ [m] + L-erythro-4-hydroxyglutamate [m] + NADH [m]	Aldh4a1	produce	Arginine and proline metabolism	Mitochondria
MAR04967	(2E)-decenoyl-CoA [m] + CoA [m] + H2O [m] + NAD+ [m] -> H+ [m] + NADH [m] + acetyl-CoA [m] + octanoyl-CoA [m]	Echs1; Hadh; Acaa2	produce	Fatty acid oxidation	Mitochondria
MAR04984	2,7-Decadienoyl Coenzyme A [m] + CoA [m] + H2O [m] + NAD+ [m] -> 5-Octenoyl Coenzyme A [m] + H+ [m] + NADH [m] + acetyl-CoA [m]	Acaa2; Hadh; Echs1	produce	Fatty acid oxidation	Mitochondria
MAR05024	CoA [m] + FAD [m] + H2O [m] + NAD+ [m] + decanoyl-CoA [m] -> FADH2 [m] + H+ [m] + NADH [m] + acetyl-CoA [m] + octanoyl-CoA [m]	Hadh; Acadm; Echs1; Acaa2	produce	Fatty acid oxidation	Mitochondria
MAR05030	CoA [m] + FAD [m] + H2O [m] + NAD+ [m] + Undecanoyl Coenzyme A [m] -> FADH2 [m] + H+ [m] + NADH [m] + Nonanoyl Coenzyme A [m] + acetyl-CoA [m]	Acadm; Echs1; Acaa2; Hadh	produce	Fatty acid oxidation	Mitochondria
MAR05044	5-Dodecenoyl Coenzyme A [m] + CoA [m] + FAD [m] + H2O [m] + NAD+ [m] -> FADH2 [m] + H+ [m] + NADH [m] + acetyl-CoA [m] + trans-3-decenoyl-CoA [m]	Acaa2; Echs1; Hadh; Acadm	produce	Fatty acid oxidation	Mitochondria
MAR05072	2,6-Dodecadienoyl Coenzyme A [m] + CoA [m] + H2O [m] + NAD+ [m] -> 4-cis-decenoyl-CoA [m] + H+ [m] + NADH [m] + acetyl-CoA [m]	Acaa2; Echs1; Hadh	produce	Fatty acid oxidation	Mitochondria
MAR05083	2,6,9-Dodecatrienoyl Coenzyme A [m] + CoA [m] + H2O [m] + NAD+ [m] -> 4,7-Decadienoyl Coenzyme A [m] + H+ [m] + NADH [m] + acetyl-CoA [m]	Hadh; Acaa2; Echs1	produce	Fatty acid oxidation	Mitochondria
MAR05095	CoA [m] + FAD [m] + H2O [m] + NAD+ [m] + lauroyl-CoA [m] -> FADH2 [m] + H+ [m] + NADH [m] + acetyl-CoA [m] + decanoyl-CoA [m]	Echs1; Hadh; Acadm; Acaa2	produce	Fatty acid oxidation	Mitochondria
MAR05110	CoA [m] + FAD [m] + H2O [m] + NAD+ [m] + Tridecanoyl Coenzyme A [m] -> FADH2 [m] + H+ [m] + NADH [m] + Undecanoyl Coenzyme A [m] + acetyl-CoA [m]	Hadha; Hadhb; Acadvl	produce	Fatty acid oxidation	Mitochondria
MAR05111	7-Tetradecenoyl Coenzyme A [m] + CoA [m] + FAD [m] + H2O [m] + NAD+ [m] -> 5-Dodecenoyl Coenzyme A [m] + FADH2 [m] + H+ [m] + NADH [m] + acetyl-CoA [m]	Acadvl; Hadhb; Hadha	produce	Fatty acid oxidation	Mitochondria
MAR05123	5,8-Tetradecadienoyl Coenzyme A [m] + CoA [m] + FAD [m] + H2O [m] + NAD+ [m] -> 3,6-Dodecadienoyl Coenzyme A [m] + FADH2 [m] + H+ [m] + NADH [m] + acetyl-CoA [m]	Hadhb; Acadvl; Hadha	produce	Fatty acid oxidation	Mitochondria
MAR05177	5,8,11-Tetradecatrienoyl Coenzyme A [m] + CoA [m] + FAD [m] + H2O [m] + NAD+ [m] -> 3,6,9-Dodecatrienoyl Coenzyme A [m] + FADH2 [m] + H+ [m] + NADH [m] + acetyl-CoA [m]	Hadha; Hadhb; Acadvl	produce	Fatty acid oxidation	Mitochondria
MAR05179	CoA [m] + FAD [m] + H2O [m] + NAD+ [m] + myristoyl-CoA [m] -> FADH2 [m] + H+ [m] + NADH [m] + acetyl-CoA [m] + lauroyl-CoA [m]	Hadhb; Acadvl; Hadha	produce	Fatty acid oxidation	Mitochondria
MAR05185	CoA [m] + FAD [m] + H2O [m] + NAD+ [m] + pentadecanoyl-CoA [m] -> FADH2 [m] + H+ [m] + NADH [m] + Tridecanoyl Coenzyme A [m] + acetyl-CoA [m]	Hadhb; Hadha; Acadvl	produce	Fatty acid oxidation	Mitochondria
MAR05188	CoA [m] + FAD [m] + H2O [m] + NAD+ [m] + palmitoleoyl-CoA [m] -> 7-Tetradecenoyl Coenzyme A [m] + FADH2 [m] + H+ [m] + NADH [m] + acetyl-CoA [m]	Hadha; Acadvl; Hadhb	produce	Fatty acid oxidation	Mitochondria
MAR05191	7,10-Hexadecadienoyl Coenzyme A [m] + CoA [m] + FAD [m] + H2O [m] + NAD+ [m] -> 5,8-Tetradecadienoyl Coenzyme A [m] + FADH2 [m] + H+ [m] + NADH [m] + acetyl-CoA [m]	Acadvl; Hadha; Hadhb	produce	Fatty acid oxidation	Mitochondria
MAR05194	7,10,13-Hexadecatrienoyl Coenzyme A [m] + CoA [m] + FAD [m] + H2O [m] + NAD+ [m] -> 5,8,11-Tetradecatrienoyl Coenzyme A [m] + FADH2 [m] + H+ [m] + NADH [m] + acetyl-CoA [m]	Acadvl; Hadhb; Hadha	produce	Fatty acid oxidation	Mitochondria
MAR05208	2,7,10-Hexadecatrienoyl Coenzyme A [m] + CoA [m] + H2O [m] + NAD+ [m] -> 5,8-Tetradecadienoyl Coenzyme A [m] + H+ [m] + NADH [m] + acetyl-CoA [m]	Hadhb; Hadha	produce	Fatty acid oxidation	Mitochondria
MAR05242	2,7,10,13-Hexadecatetraenoyl Coenzyme A [m] + CoA [m] + H2O [m] + NAD+ [m] -> 5,8,11-Tetradecatrienoyl Coenzyme A [m] + H+ [m] + NADH [m] + acetyl-CoA [m]	Hadhb; Hadha	produce	Fatty acid oxidation	Mitochondria
MAR05297	AKG [m] + CoA [m] + NAD+ [m] -> CO2 [m] + NADH [m] + succinyl-CoA [m]	Dlst; Ogdh; Dld	produce	Tricarboxylic acid cycle and glyoxylate/dicarboxylate metabolism	Mitochondria
MAR05325	CoA [m] + FAD [m] + H2O [m] + NAD+ [m] + palmitoyl-CoA [m] -> FADH2 [m] + H+ [m] + NADH [m] + acetyl-CoA [m] + myristoyl-CoA [m]	Hadhb; Acadvl; Hadha	produce	Fatty acid oxidation	Mitochondria
MAR05343	CoA [m] + FAD [m] + H2O [m] + NAD+ [m] + heptadecanoyl-CoA [m] -> FADH2 [m] + H+ [m] + NADH [m] + acetyl-CoA [m] + pentadecanoyl-CoA [m]	Hadhb; Hadha; Acadvl	produce	Fatty acid oxidation	Mitochondria
MAR05345	11-Octadecenoyl Coenzyme A [m] + CoA [m] + FAD [m] + H2O [m] + NAD+ [m] -> FADH2 [m] + H+ [m] + NADH [m] + acetyl-CoA [m] + palmitoleoyl-CoA [m]	Hadhb; Hadha; Acadvl	produce	Fatty acid oxidation	Mitochondria
MAR05356	CoA [m] + FAD [m] + H2O [m] + NAD+ [m] + linoleoyl-CoA [m] -> 7,10-Hexadecadienoyl Coenzyme A [m] + FADH2 [m] + H+ [m] + NADH [m] + acetyl-CoA [m]	Hadhb; Acadvl; Hadha	produce	Fatty acid oxidation	Mitochondria
MAR05358	CoA [m] + FAD [m] + H2O [m] + NAD+ [m] + gamma-linolenoyl-CoA [m] -> 4,7,10-Hexadecatrienoyl Coenzyme A [m] + FADH2 [m] + H+ [m] + NADH [m] + acetyl-CoA [m]	Hadhb; Acadvl; Hadha	produce	Fatty acid oxidation	Mitochondria
MAR05359	CoA [m] + FAD [m] + H2O [m] + NAD+ [m] + linolenoyl-CoA [m] -> 7,10,13-Hexadecatrienoyl Coenzyme A [m] + FADH2 [m] + H+ [m] + NADH [m] + acetyl-CoA [m]	Acadvl; Hadha; Hadhb	produce	Fatty acid oxidation	Mitochondria
MAR05360	2,6,9,12-Octadecatetraenoyl Coenzyme A [m] + CoA [m] + H2O [m] + NAD+ [m] -> 4,7,10-Hexadecatrienoyl Coenzyme A [m] + H+ [m] + NADH [m] + acetyl-CoA [m]	Hadhb; Hadha	produce	Fatty acid oxidation	Mitochondria
MAR05365	(6Z,9Z,12Z,15Z)-octadecatetraenoyl-CoA [m] + CoA [m] + FAD [m] + H2O [m] + NAD+ [m] -> 4,7,10,13-Hexadecatetraenoyl Coenzyme A [m] + FADH2 [m] + H+ [m] + NADH [m] + acetyl-CoA [m]	Hadha; Hadhb; Acadvl	produce	Fatty acid oxidation	Mitochondria
MAR05369	2,6,9,12,15-Octadecapentenoyl Coenzyme A [m] + CoA [m] + H2O [m] + NAD+ [m] -> 4,7,10,13-Hexadecatetraenoyl Coenzyme A [m] + H+ [m] + NADH [m] + acetyl-CoA [m]	Hadhb; Hadha; Acadvl	produce	Fatty acid oxidation	Mitochondria
MAR05373	5,8,11,14-Eicosatetraenoyl Coenzyme A [m] + CoA [m] + FAD [m] + H2O [m] + NAD+ [m] -> 3,6,9,12-Octadecatetraenoyl Coenzyme A [m] + FADH2 [m] + H+ [m] + NADH [m] + acetyl-CoA [m]	Acadvl; Hadha; Hadhb	produce	Fatty acid oxidation	Mitochondria
MAR05376	5,8,11,14,17-Eicosapentenoyl Coenzyme A [m] + CoA [m] + FAD [m] + H2O [m] + NAD+ [m] -> 3,6,9,12,15-Octadecapentenoyl Coenzyme A [m] + FADH2 [m] + H+ [m] + NADH [m] + acetyl-CoA [m]	Hadha; Acadvl; Hadhb	produce	Fatty acid oxidation	Mitochondria
MAR05378	2,7,10,13,16-Docosapentenoyl Coenzyme A [m] + CoA [m] + H2O [m] + NAD+ [m] -> 5,8,11,14-Eicosatetraenoyl Coenzyme A [m] + H+ [m] + NADH [m] + acetyl-CoA [m]	Hadhb; Hadha	produce	Fatty acid oxidation	Mitochondria
MAR05403	2,7,10,13,16,19-Docosahexenoyl Coenzyme A [m] + CoA [m] + H2O [m] + NAD+ [m] -> 5,8,11,14,17-Eicosapentenoyl Coenzyme A [m] + H+ [m] + NADH [m] + acetyl-CoA [m]	Acadvl; Hadhb; Hadha	produce	Fatty acid oxidation	Mitochondria
MAR05449	CoA [m] + FAD [m] + H2O [m] + NAD+ [m] + butyryl-CoA [m] -> FADH2 [m] + H+ [m] + NADH [m] + 2 acetyl-CoA [m]	Echs1; Acads; Hadh; Acaa2	produce	Fatty acid oxidation	Mitochondria
MAR05988	CoA [m] + FAD [m] + H2O [m] + NAD+ [m] + Pentanoyl Coenzyme A [m] -> FADH2 [m] + H+ [m] + NADH [m] + acetyl-CoA [m] + propanoyl-CoA [m]	Hadh; Acaa2; Acads; Echs1	produce	Fatty acid oxidation	Mitochondria
MAR06279	(2E)-hexenoyl-CoA [m] + CoA [m] + H2O [m] + NAD+ [m] -> H+ [m] + NADH [m] + acetyl-CoA [m] + butyryl-CoA [m]	Hadh; Echs1; Acaa2	produce	Fatty acid oxidation	Mitochondria
MAR06283	CoA [m] + FAD [m] + H2O [m] + NAD+ [m] + hexanoyl-CoA [m] -> FADH2 [m] + H+ [m] + NADH [m] + acetyl-CoA [m] + butyryl-CoA [m]	Hadh; Acadm; Acaa2; Echs1	produce	Fatty acid oxidation	Mitochondria
MAR06319	CoA [m] + FAD [m] + H2O [m] + Heptanoyl Coenzyme A [m] + NAD+ [m] -> FADH2 [m] + H+ [m] + NADH [m] + Pentanoyl Coenzyme A [m] + acetyl-CoA [m]	Acadm; Acaa2; Hadh; Echs1	produce	Fatty acid oxidation	Mitochondria
MAR06320	5-Octenoyl Coenzyme A [m] + CoA [m] + FAD [m] + H2O [m] + NAD+ [m] -> 3-Hexenoyl Coenzyme A [m] + FADH2 [m] + H+ [m] + NADH [m] + acetyl-CoA [m]	Acadm; Echs1; Hadh; Acaa2	produce	Fatty acid oxidation	Mitochondria
MAR06329	CoA [m] + FAD [m] + H2O [m] + NAD+ [m] + octanoyl-CoA [m] -> FADH2 [m] + H+ [m] + NADH [m] + acetyl-CoA [m] + hexanoyl-CoA [m]	Echs1; Acaa2; Acadm; Hadh	produce	Fatty acid oxidation	Mitochondria
MAR06346	4,8-Dimethylnonanoyl Coenzyme A [m] + CoA [m] + FAD [m] + H2O [m] + NAD+ [m] -> 2,6-Dimethyl Heptanoyl Coenzyme A [m] + FADH2 [m] + H+ [m] + NADH [m] + acetyl-CoA [m]		produce	Fatty acid oxidation	Mitochondria
MAR06347	CoA [m] + FAD [m] + H2O [m] + NAD+ [m] + Nonanoyl Coenzyme A [m] -> FADH2 [m] + H+ [m] + Heptanoyl Coenzyme A [m] + NADH [m] + acetyl-CoA [m]	Echs1; Hadh; Acadm; Acaa2	produce	Fatty acid oxidation	Mitochondria
MAR06407	CoA [m] + H2O [m] + NAD+ [m] + Trans2,6Dodecadienoyl Coenzyme A [m] -> H+ [m] + NADH [m] + Trans4Decenoyl Coenzyme A [m] + acetyl-CoA [m]	Echs1; Hadh; Acaa2	produce	Fatty acid oxidation	Mitochondria
MAR06432	13-carboxy-alpha-tocotrienol [m] + ATP [m] + CoA [m] + 2 H2O [m] + NAD+ [m] -> 11-carboxy-alpha-tocotrienol [m] + AMP [m] + 2 H+ [m] + NADH [m] + PPi [m] + propanoyl-CoA [m]	Acot1; Acox1; Acot7; Aasdh; Echs1; Amacr; Acaa1a; Acaa1b; Acot4; Slc27a3; Acaa2; Hadh; Acsf2; Baat; Acox3; Slc27a4; Acsf3; Acot3; Slc27a2; Hadha; Hsd17b10; Acot2; Slc27a1; Hsd17b4; Hadhb; Acot8	produce	Vitamin E metabolism	Mitochondria
MAR06433	11-carboxy-alpha-tocotrienol [m] + ATP [m] + CoA [m] + 2 H2O [m] + NAD+ [m] + O2 [m] -> 9-carboxy-alpha-tocotrienol [m] + AMP [m] + 2 H+ [m] + H2O2 [m] + NADH [m] + PPi [m] + acetyl-CoA [m]	Acsf2; Baat; Eci2; Acot4; Slc27a2; Hadha; Acaa1b; Hadhb; Acot1; Acaa1a; Decr2; Aasdh; Acot3; Acox3; Echs1; Slc27a3; Slc27a1; Amacr; Acox1; Slc27a4; Hadh; Acaa2; Acot2; Acot7; Acot8; Decr1; Hsd17b4; Acsf3; Hsd17b10; Eci1	produce	Vitamin E metabolism	Mitochondria
MAR06434	9-carboxy-alpha-tocotrienol [m] + ATP [m] + CoA [m] + 2 H2O [m] + NAD+ [m] -> 7-carboxy-alpha-tocotrienol [m] + AMP [m] + 2 H+ [m] + NADH [m] + PPi [m] + propanoyl-CoA [m]		produce	Vitamin E metabolism	Mitochondria
MAR06436	5-carboxy-alpha-chromanol [m] + ATP [m] + CoA [m] + 2 H2O [m] + NAD+ [m] + O2 [m] -> 3-carboxy-alpha-chromanol [m] + AMP [m] + 2 H+ [m] + H2O2 [m] + NADH [m] + PPi [m] + propanoyl-CoA [m]	Acsf2; Acot1; Hsd17b4; Slc27a2; Echs1; Acsf3; Acot2; Acaa1a; Aasdh; Hadhb; Acot7; Hadha; Slc27a4; Acaa2; Hsd17b10; Hadh; Acot4; Amacr; Acox3; Slc27a3; Baat; Slc27a1; Acot8; Acaa1b; Acot3; Acox1	produce	Vitamin E metabolism	Mitochondria
MAR06437	CoA [m] + FAD [m] + H2O [m] + NAD+ [m] + Trans5,8Tetradecadienoyl Coenzyme A [m] -> FADH2 [m] + H+ [m] + NADH [m] + Trans3,6Dodecadienoyl Coenzyme A [m] + acetyl-CoA [m]	Acadvl; Hadha; Hadhb	produce	Fatty acid oxidation	Mitochondria
MAR06447	13-carboxy-gamma-tocotrienol [m] + ATP [m] + CoA [m] + 2 H2O [m] + NAD+ [m] -> 11-carboxy-gamma-tocotrienol [m] + AMP [m] + 2 H+ [m] + NADH [m] + PPi [m] + propanoyl-CoA [m]		produce	Vitamin E metabolism	Mitochondria
MAR06448	11-carboxy-gamma-tocotrienol [m] + ATP [m] + CoA [m] + 2 H2O [m] + NAD+ [m] + O2 [m] -> 9-carboxy-gamma-tocotrienol [m] + AMP [m] + 2 H+ [m] + H2O2 [m] + NADH [m] + PPi [m] + acetyl-CoA [m]	Amacr; Acaa2; Eci2; Acot7; Acot2; Acaa1a; Hsd17b4; Hadhb; Hsd17b10; Baat; Hadh; Hadha; Aasdh; Eci1; Slc27a4; Decr2; Slc27a3; Slc27a1; Acox1; Acsf3; Acot1; Acaa1b; Acot3; Echs1; Acox3; Acot4; Decr1; Acsf2; Acot8; Slc27a2	produce	Vitamin E metabolism	Mitochondria
MAR06449	CoA [m] + FAD [m] + H2O [m] + NAD+ [m] + Trans7,10-Hexadecadienoyl Coenzyme A [m] -> FADH2 [m] + H+ [m] + NADH [m] + Trans5,8Tetradecadienoyl Coenzyme A [m] + acetyl-CoA [m]	Hadha; Hadhb; Acadvl	produce	Fatty acid oxidation	Mitochondria
MAR06450	9-carboxy-gamma-tocotrienol [m] + ATP [m] + CoA [m] + 2 H2O [m] + NAD+ [m] -> 7-carboxy-gamma-tocotrienol [m] + AMP [m] + 2 H+ [m] + NADH [m] + PPi [m] + propanoyl-CoA [m]	Slc27a1; Acot8; Acot3; Acot7; Aasdh; Hadh; Slc27a4; Acaa1a; Acaa2; Acot2; Acox1; Hsd17b4; Slc27a3; Acsf2; Baat; Amacr; Hsd17b10; Acaa1b; Acot1; Acot4; Echs1; Hadha; Hadhb; Slc27a2; Acsf3; Acox3	produce	Vitamin E metabolism	Mitochondria
MAR06452	(6Z,9Z)-octadecadienoyl-CoA [m] + CoA [m] + FAD [m] + H2O [m] + NAD+ [m] -> FADH2 [m] + H+ [m] + NADH [m] + Trans7,10-Hexadecadienoyl Coenzyme A [m] + acetyl-CoA [m]	Hadhb; Hadha; Acadvl	produce	Fatty acid oxidation	Mitochondria
MAR06453	5-carboxy-gamma-chromanol [m] + ATP [m] + CoA [m] + 2 H2O [m] + NAD+ [m] + O2 [m] -> AMP [m] + 2 H+ [m] + H2O2 [m] + NADH [m] + PPi [m] + gamma-carboxyethyl-hydroxychroman [m] + propanoyl-CoA [m]	Acot7; Echs1; Acot8; Slc27a4; Acaa2; Slc27a3; Acot4; Acot1; Slc27a2; Acot3; Acaa1b; Hsd17b4; Baat; Amacr; Slc27a1; Hadh; Aasdh; Acot2; Hsd17b10; Hadhb; Hadha; Acaa1a; Acsf3; Acox3; Acox1; Acsf2	produce	Vitamin E metabolism	Mitochondria
MAR06470	13-carboxy-gamma-tocopherol [m] + ATP [m] + CoA [m] + 2 H2O [m] + NAD+ [m] + O2 [m] -> 11-carboxy-gamma-chromanol [m] + AMP [m] + 2 H+ [m] + H2O2 [m] + NADH [m] + PPi [m] + propanoyl-CoA [m]		produce	Vitamin E metabolism	Mitochondria
MAR06471	11-carboxy-gamma-chromanol [m] + ATP [m] + CoA [m] + 2 H2O [m] + NAD+ [m] + O2 [m] -> 9-carboxy-gamma-chromanol [m] + AMP [m] + 2 H+ [m] + H2O2 [m] + NADH [m] + PPi [m] + acetyl-CoA [m]	Aasdh; Slc27a4; Acaa1b; Acot1; Acox1; Acot2; Acaa1a; Slc27a2; Acaa2; Slc27a1; Amacr; Hadhb; Acot8; Hadh; Acot3; Slc27a3; Hsd17b10; Echs1; Acot7; Hadha; Acsf2; Hsd17b4; Acsf3; Baat; Acox3; Acot4	produce	Vitamin E metabolism	Mitochondria
MAR06472	9-carboxy-gamma-chromanol [m] + ATP [m] + CoA [m] + 2 H2O [m] + NAD+ [m] + O2 [m] -> 7-carboxy-gamma-chromanol [m] + AMP [m] + 2 H+ [m] + H2O2 [m] + NADH [m] + PPi [m] + propanoyl-CoA [m]	Hadha; Slc27a1; Acox1; Hadhb; Acaa1a; Aasdh; Acot7; Acaa1b; Acsf2; Acot8; Acot2; Slc27a2; Hsd17b4; Baat; Acot3; Slc27a3; Acot4; Acox3; Hadh; Acaa2; Acsf3; Amacr; Slc27a4; Acot1; Hsd17b10; Echs1	produce	Vitamin E metabolism	Mitochondria
MAR06473	7-carboxy-gamma-chromanol [m] + ATP [m] + CoA [m] + 2 H2O [m] + NAD+ [m] + O2 [m] -> 5-carboxy-gamma-chromanol [m] + AMP [m] + 2 H+ [m] + H2O2 [m] + NADH [m] + PPi [m] + acetyl-CoA [m]	Acot2; Acox1; Amacr; Slc27a1; Slc27a3; Aasdh; Acsf2; Acaa2; Hsd17b4; Slc27a2; Hsd17b10; Slc27a4; Acaa1a; Acox3; Hadha; Acot7; Acot8; Acot3; Hadhb; Acot4; Acaa1b; Baat; Acsf3; Hadh; Echs1; Acot1	produce	Vitamin E metabolism	Mitochondria
MAR06482	13-carboxy-alpha-tocopherol [m] + ATP [m] + CoA [m] + 2 H2O [m] + NAD+ [m] + O2 [m] -> 11-carboxy-alpha-chromanol [m] + AMP [m] + 2 H+ [m] + H2O2 [m] + NADH [m] + PPi [m] + propanoyl-CoA [m]		produce	Vitamin E metabolism	Mitochondria
MAR06484	11-carboxy-alpha-chromanol [m] + ATP [m] + CoA [m] + 2 H2O [m] + NAD+ [m] + O2 [m] -> 9-carboxy-alpha-chromanol [m] + AMP [m] + 2 H+ [m] + H2O2 [m] + NADH [m] + PPi [m] + acetyl-CoA [m]	Hsd17b10; Hadha; Hsd17b4; Acaa2; Hadh; Slc27a4; Acsf3; Baat; Acaa1a; Amacr; Acot4; Acox3; Acsf2; Slc27a1; Echs1; Acot2; Hadhb; Acaa1b; Acot1; Aasdh; Slc27a2; Slc27a3; Acot8; Acot3; Acox1; Acot7	produce	Vitamin E metabolism	Mitochondria
MAR06486	9-carboxy-alpha-chromanol [m] + ATP [m] + CoA [m] + 2 H2O [m] + NAD+ [m] + O2 [m] -> 7-carboxy-alpha-chromanol [m] + AMP [m] + 2 H+ [m] + H2O2 [m] + NADH [m] + PPi [m] + propanoyl-CoA [m]	Hsd17b10; Acaa1a; Acot2; Acot8; Acot1; Acot3; Acaa2; Acot4; Hsd17b4; Hadh; Slc27a1; Amacr; Acsf3; Baat; Slc27a4; Acox1; Acox3; Aasdh; Slc27a2; Hadhb; Acsf2; Acaa1b; Echs1; Hadha; Acot7; Slc27a3	produce	Vitamin E metabolism	Mitochondria
MAR06488	7-carboxy-alpha-chromanol [m] + ATP [m] + CoA [m] + 2 H2O [m] + NAD+ [m] + O2 [m] -> 5-carboxy-alpha-chromanol [m] + AMP [m] + 2 H+ [m] + H2O2 [m] + NADH [m] + PPi [m] + acetyl-CoA [m]		produce	Vitamin E metabolism	Mitochondria
MAR08357	H2O [m] + NAD+ [m] + acetaldehyde [m] -> 2 H+ [m] + NADH [m] + acetate [m]	Aldh9a1; Aldh7a1; Aldh1b1; Aldh2; Aldh3a2	produce	Glycolysis / Gluconeogenesis	Mitochondria
MAR08440	H2O [m] + NAD+ [m] + betaine_aldehyde [m] -> 2 H+ [m] + NADH [m] + betaine [m]	Aldh7a1	produce	Glycine, serine and threonine metabolism	Mitochondria
MAR08506	H2O [m] + NAD+ [m] + lactaldehyde [m] -> 2 H+ [m] + L-lactate [m] + NADH [m]	Aldh3a2; Aldh9a1; Aldh1b1; Aldh7a1; Aldh2	produce	Pyruvate metabolism	Mitochondria
MAR08563	H2O [m] + NAD+ [m] + indole-3-acetaldehyde [m] -> 2 H+ [m] + NADH [m] + indoleacetate [m]	Aldh1b1; Aldh2; Aldh7a1	produce	Tryptophan metabolism	Mitochondria
MAR08778	H2O [m] + NAD+ [m] + glycolaldehyde [m] -> 2 H+ [m] + NADH [m] + glycolate [m]	Aldh7a1; Aldh1b1; Aldh3a2; Aldh2; Aldh9a1	produce	Tricarboxylic acid cycle and glyoxylate/dicarboxylate metabolism	Mitochondria
MAR08786	H2O [m] + NAD+ [m] + imidazole-4-acetaldehyde [m] -> 2 H+ [m] + NADH [m] + imidazole-4-acetate [m]	Aldh2; Aldh7a1; Aldh1b1	produce	Histidine metabolism	Mitochondria
MAR09564	H2O [m] + NAD+ [m] + perillyl aldehyde [m] -> 2 H+ [m] + NADH [m] + perillic acid [m]	Aldh2; Aldh7a1; Aldh1b1	produce	Isolated	Mitochondria
MAR09719	(6Z,9Z,12Z,15Z)-octadecatetraenoyl-CoA [m] + 8 CoA [m] + 4 FAD [m] + 8 H2O [m] + 8 NAD+ [m] -> 4 FADH2 [m] + 8 H+ [m] + 8 NADH [m] + 9 acetyl-CoA [m]	Acadvl; Hsd17b10; Acaa1b; Acadm; Acaa1a; Hadha; Acad9; Acadl; Echs1; Hadh; Acaa2; Hadhb	produce	Beta oxidation of even-chain fatty acids (mitochondrial)	Mitochondria
MAR12371	3'-S-hydroxy-pravastatin-CoA [m] + 2 CoA [m] + 2 FAD [m] + 2 H2O [m] + 2 NAD+ [m] -> 3'-S-hydroxy-pravastatin-tetranor-CoA [m] + 2 FADH2 [m] + 2 H+ [m] + 2 NADH [m] + O2 [m] + 2 acetyl-CoA [m]	Hadha; Hadhb; Acadvl	produce	Drug metabolism	Mitochondria
MAR20001	NAD+ [m] + threonine [m] -> H+ [m] + L-2-amino-3-oxobutanoic acid [m] + NADH [m]	Tdh	produce	Glycine, serine and threonine metabolism	Mitochondria
	https://metabolicatlas.org/explore/Mouse-GEM/gem-browser/metabolite/MAM02553m
